# Supplementary material for: Spatial and temporal detection of ‘Candidatus Liberibacter asiaticus’ in Diaphorina citri through optimized scouting, sampling, DNA isolation, and qPCR amplification in California citrus groves
Source: PLoS One. 2025 May 12;20(5):e0323908. doi: 10.1371/journal.pone.0323908 (PMC12068614; doi:10.1371/journal.pone.0323908)
Supplement: S1 File — (XLSX) [file pone.0323908.s009.xlsx]

## Sheet: NEG
Sample	Position	Number	RNR Ct (1)	RNR Ct (2)	RNR Ct (3)	WG Ct (1)	WG Ct (2)	WG Ct (3)
12N1	1	1	38.1732	NaN	NaN	29.0934	29.2669	29.2151
12N1	1	2	NaN	NaN	NaN	29.3571	29.0313	29.4397
12N1	1	3	NaN	NaN	NaN	27.6359	27.7715	27.56
12N10	4	1	NaN	NaN	NaN	28.2708	28.3877	28.4225
12N10	4	2	NaN	NaN	NaN	25.0138	24.971	24.9458
12N10	4	3	37.76	38.3693	39.1135	26.6899	26.5957	26.5536
12N3	2	1	NaN	NaN	NaN	29.5847	29.0932	29.8612
12N3	2	2	38.4582	38.0461	NaN	27.108	27.0172	27.0825
12N3	2	3	NaN	37.0573	NaN	25.324	25.2552	25.2323
12N5	3	1	NaN	NaN	NaN	28.3043	28.5941	28.4126
12N5	3	2	39.3045	35.9611	36.3136	25.1266	25.1108	25.1066
12N5	3	3	NaN	NaN	NaN	25.4592	25.9223	25.5798
3N1	5	1	NaN	NaN	NaN	30.8871	30.333	31.0077
3N1	5	2	NaN	NaN	NaN	28.2514	28.2527	28.1637
3N1	5	3	NaN	NaN	NaN	30.6964	31.2277	30.7044
3N10	8	1	36.4492	35.3949	37.3053	26.7449	26.8034	26.8629
3N10	8	2	37.7685	38.2068	38.2133	26.1733	26.3094	26.3176
3N10	8	3	35.3514	35.0512	34.5594	26.6898	26.42	26.4712
3N3	6	1	NaN	NaN	NaN	27.2252	26.7345	26.3179
3N3	6	2	NaN	NaN	NaN	26.1038	26.0935	26.0027
3N3	6	3	35.5976	36.7823	37.2092	28.0921	27.6897	27.9811
3N5	7	1	NaN	NaN	NaN	26.3824	26.4576	26.4209
3N5	7	2	NaN	37.5029	NaN	27.1256	27.1485	26.9061
3N5	7	3	35.9648	34.3059	34.1542	26.7225	26.4395	26.3523
45N1	9	1	NaN	NaN	NaN	29.163	29.3063	29.4583
45N1	9	3	NaN	NaN	NaN	27.9077	28.186	27.9987
45N10	12	1	NaN	NaN	NaN	24.3796	24.1679	24.1712
45N10	12	2	NaN	NaN	38.7328	26.1112	26.7747	25.6708
45N10	12	3	NaN	NaN	NaN	27.1971	27.2339	26.1244
45N3	10	1	NaN	NaN	NaN	28.081	28.058	27.8133
45N3	10	2	NaN	NaN	NaN	28.3734	28.7893	28.259
45N3	10	3	37.737	NaN	NaN	27.7634	27.9599	27.7866
45N5	11	1	39.095	NaN	NaN	26.5598	26.755	26.4475
45N5	11	2	NaN	NaN	NaN	27.3105	26.6127	26.6629
45N5	11	3	NaN	NaN	NaN	26.3433	26.8918	27.0751
A1	13	1	NaN	NaN	NaN	29.8704	30.1205	30.0401
A1	13	2	NaN	NaN	38.2829	29.8894	29.4708	29.7491
A1	13	3	NaN	NaN	NaN	29.3085	29.1554	29.3568
A1	13	1	NaN	NaN	NaN	29.8704	30.1205	30.0401
A1	13	2	NaN	NaN	38.2829	29.8894	29.4708	29.7491
A1	13	3	NaN	NaN	NaN	29.3085	29.1554	29.3568
A1	13	4	38.1807	NaN	38.3014	30.0392	30.4076	30.2064
A1	13	5	NaN	NaN	NaN	29.4197	29.3046	29.0146
A1	13	6	37.4906	NaN	38.9853	29.1134	29.3047	29.2229
A10	16	1	NaN	NaN	NaN	27.0751	27.208	27.138
A10	16	2	28.0588	28.0928	28.6424	28.5203	28.5143	29.1296
A10	16	3	NaN	38.2625	NaN	28.0202	28.1715	28.3305
A10	16	1	NaN	NaN	NaN	27.0751	27.208	27.138
A10	16	2	28.0588	28.0928	28.6424	28.5203	28.5143	29.1296
A10	16	3	NaN	38.2625	NaN	28.0202	28.1715	28.3305
A10	16	4	NaN	36.1589	NaN	31.1003	26.3113	26.2171
A10	16	5	38.1705	39.1522	39.2818	26.5064	26.4191	26.5569
A10	16	6	NaN	NaN	39.2306	27.1077	27.0517	27.485
A3	14	1	NaN	37.1899	NaN	28.245	28.2939	28.2577
A3	14	2	NaN	NaN	NaN	29.9449	29.7093	29.73
A3	14	3	NaN	37.5461	38.2249	29.0064	29.092	29.106
A3	14	1	NaN	37.1899	NaN	28.245	28.2939	28.2577
A3	14	2	NaN	NaN	NaN	29.9449	29.7093	29.73
A3	14	3	NaN	37.5461	38.2249	29.0064	29.092	29.106
A3	14	4	38.3593	NaN	38.3439	27.3843	27.6233	27.4548
A3	14	5	38.3265	NaN	37.4517	27.4735	27.5325	27.7788
A3	14	6	NaN	NaN	39.1327	28.1491	28.3404	28.3062
A5	15	1	NaN	NaN	NaN	28.4908	29.2056	28.6466
A5	15	2	29.8316	29.9801	29.6575	28.1033	28.228	28.2845
A5	15	3	NaN	38.3888	38.1892	28.6357	29.0645	28.694
A5	15	1	NaN	NaN	NaN	28.4908	29.2056	28.6466
A5	15	2	29.8316	29.9801	29.6575	28.1033	28.228	28.2845
A5	15	3	NaN	38.3888	38.1892	28.6357	29.0645	28.694
A5	15	4	NaN	NaN	38.3146	27.5502	28.0218	27.7992
A5	15	5	NaN	32.8234	38.1214	27.3302	27.2912	27.0372
A5	15	6	37.5388	36.2415	36.621	27.7209	27.8553	27.7349

## Sheet: POS
Sample	Position	Sample #	RNR Ct (1)	RNR Ct (2)	RNR Ct (3)	WG Ct (1)	WG Ct (2)	WG Ct (3)
12N1	1	1	NaN	NaN	39.0514	31.2952	31.2465	31.1971
12N1	1	2	NaN	NaN	NaN	31.5446	32.1114	32.3627
12N1	1	3	NaN	NaN	NaN	NaN	NaN	NaN
12N1	1	7	NaN	NaN	NaN	28.0162	27.6861	27.6765
12N1	1	8	NaN	NaN	NaN	32.2921	32.4005	33.5853
12N1	1	9	NaN	NaN	NaN	NaN	NaN	NaN
12N1	1	13	NaN	NaN	NaN	NaN	NaN	NaN
12N1	1	14	39.0276	NaN	NaN	33.1765	32.5564	32.5902
12N1	1	15	32.1602	31.2328	31.1279	29.0707	28.5607	28.3536
12N10	4	1	NaN	NaN	38.0528	NaN	NaN	NaN
12N10	4	2	37.3703	NaN	NaN	34.9313	35.2062	NaN
12N10	4	3	NaN	37.5425	NaN	35.4136	34.4542	35.1471
12N10	4	7	NaN	NaN	NaN	30.4467	30.3857	30.3399
12N10	4	8	37.4159	36.6194	37.9764	27.5175	27.2652	27.7762
12N10	4	9	NaN	NaN	NaN	32.4948	32.55	32.1889
12N10	4	13	NaN	NaN	38.0075	30.2026	30.3298	30.306
12N10	4	14	37.1776	NaN	37.8887	30.7502	30.7542	30.6807
12N10	4	15	NaN	38.9938	NaN	36.3763	NaN	NaN
12N3	2	1	NaN	NaN	NaN	NaN	NaN	NaN
12N3	2	2	NaN	NaN	38.0429	30.6313	31.1972	30.447
12N3	2	3	NaN	NaN	NaN	29.9374	29.7852	29.622
12N3	2	7	NaN	NaN	NaN	33.46	32.9019	32.4983
12N3	2	8	NaN	NaN	NaN	28.6324	28.4379	28.4236
12N3	2	9	NaN	NaN	NaN	31.1201	29.9224	30.0151
12N3	2	13	39.0447	NaN	NaN	33.2472	33.9065	33.4088
12N3	2	14	NaN	NaN	NaN	33.5427	34.1603	34.0774
12N3	2	15	NaN	37.3709	NaN	31.8445	32.0043	31.6462
12N5	3	1	NaN	NaN	NaN	33.5958	35.2804	33.3658
12N5	3	2	38.4704	NaN	NaN	29.3261	29.5493	29.5479
12N5	3	3	33.0407	32.9827	33.202	29.6205	29.6312	29.841
12N5	3	7	NaN	NaN	NaN	33.3525	32.2888	32.3859
12N5	3	8	NaN	NaN	NaN	31.5072	30.7673	30.9979
12N5	3	9	NaN	NaN	NaN	NaN	NaN	NaN
12N5	3	13	NaN	37.8556	NaN	30.733	30.6074	30.3537
12N5	3	14	NaN	36.8585	NaN	31.5398	31.2215	31.6678
12N5	3	15	NaN	NaN	NaN	NaN	NaN	NaN
3N1	5	1	NaN	NaN	39.0715	29.7913	30.1783	29.765
3N1	5	2	NaN	NaN	39.1125	29.9464	29.5883	29.6485
3N1	5	3	37.2197	NaN	NaN	32.7694	33.3589	33.1323
3N1	5	7	NaN	NaN	NaN	30.4328	30.5905	30.1256
3N1	5	8	NaN	NaN	NaN	29.097	28.8639	29.0988
3N1	5	9	NaN	NaN	39.7921	31.6407	31.09	31.0613
3N1	5	13	NaN	NaN	NaN	28.9841	29.0911	29.1984
3N1	5	14	NaN	NaN	NaN	34.6137	NaN	NaN
3N1	5	15	NaN	NaN	NaN	32.4493	32.1101	32.1403
3N10	8	1	37.0128	NaN	37.5157	28.1016	29.0013	28.6504
3N10	8	2	30.6625	31.2091	31.2104	28.8248	28.5805	28.4815
3N10	8	3	39.3414	38.0347	35.4897	28.5227	28.4311	28.1523
3N10	8	7	NaN	37.0373	37.3293	30.408	30.1492	30.1331
3N10	8	8	34.7801	36.2376	34.9816	25.1703	25.0108	25.1189
3N10	8	9	37.0617	NaN	36.6647	29.4605	29.5937	29.5452
3N10	8	13	NaN	NaN	NaN	26.7267	26.6306	26.7235
3N10	8	14	NaN	NaN	NaN	36.3194	37.3495	34.6681
3N10	8	15	33.2413	33.6252	33.4201	28.6554	28.5925	28.5369
3N3	6	1	37.1019	36.6712	35.3491	29.3914	29.3709	29.4516
3N3	6	2	32.5712	33.0336	33.2038	29.0645	29.1044	29.1532
3N3	6	3	28.0327	27.8816	28.0571	28.6866	28.565	28.7354
3N3	6	7	37.4402	38.0528	39.0765	28.0996	27.7383	27.7952
3N3	6	8	NaN	38.1774	NaN	25.2377	25.4022	25.3563
3N3	6	9	37.4714	NaN	NaN	30.0775	29.5915	29.7857
3N3	6	13	39.1263	NaN	NaN	31.7479	31.8266	31.4185
3N3	6	14	39.1959	NaN	39.9325	30.2399	30.0148	30.6601
3N3	6	15	NaN	NaN	39.1718	30.1497	30.6473	30.9372
3N5	7	1	31.7879	32.0604	31.8106	29.3845	29.5737	29.6256
3N5	7	2	37.0096	37.035	38.0204	28.4083	28.416	28.3451
3N5	7	3	30.6673	30.893	30.7631	28.3723	28.6888	28.3498
3N5	7	7	NaN	NaN	39.0399	30.808	30.3899	30.165
3N5	7	8	35.5214	35.3469	34.8888	26.6018	26.2834	26.2668
3N5	7	9	27.4702	27.2001	27.2609	28.0037	27.802	27.6839
3N5	7	13	38.0415	38.1009	NaN	24.4836	24.2633	24.6737
3N5	7	14	34.5921	34.865	34.2667	30.9211	31.2121	30.6461
3N5	7	15	35.4116	35.6104	35.0979	27.6585	27.7562	28.2177
45N1	9	1	33.1806	33.5533	33.9722	30.6058	31.1703	31.0371
45N1	9	2	39.0591	37.3991	NaN	30.6886	31.0545	31.2034
45N1	9	3	38.0793	37.0485	NaN	31.2	31.321	30.7817
45N1	9	7	33.4828	33.4668	33.5354	30.0354	30.1452	30.3546
45N1	9	8	31.8034	31.687	31.6856	28.7785	29.2364	29.2102
45N1	9	9	38.0892	NaN	NaN	31.5228	31.1939	31.063
45N1	9	13	31.4002	31.6006	31.3589	27.4447	27.1879	27.3526
45N1	9	14	37.0492	NaN	NaN	30.1077	29.8603	30.4683
45N1	9	15	34.736	33.8401	34.6739	25.7956	25.3595	25.3187
45N10	12	1	31.0525	31.2868	31.2409	27.5956	27.6204	27.6627
45N10	12	2	30.7056	30.7946	30.555	27.5793	27.3936	27.3767
45N10	12	3	31.3465	30.9386	31.7408	26.5132	26.2927	27.0033
45N10	12	7	27.0774	26.5739	26.6155	27.3933	27.1657	26.9862
45N10	12	8	30.3039	29.8484	30.0177	28.0695	27.7271	27.9129
45N10	12	9	27.8812	27.4027	27.338	29.1201	28.6526	28.5381
45N10	12	13	24.9244	24.8765	24.8927	23.5493	23.4245	23.4544
45N10	12	14	30.3864	30.4287	30.3604	25.4418	25.3231	25.3906
45N10	12	15	28.6975	29.0548	28.9541	22.7742	23.0538	22.9026
45N3	10	1	31.8597	32.1586	32.1948	27.4754	27.6987	27.6685
45N3	10	2	30.8476	31.0976	31.1547	28.4283	28.4018	29.0821
45N3	10	3	32.1843	30.9326	31.2631	30.1059	29.0175	29.4387
45N3	10	7	33.8202	34.1217	33.798	29.6441	29.944	29.7309
45N3	10	8	NaN	NaN	NaN	30.6016	33.8885	30.8475
45N3	10	9	35.2992	35.2251	35.0357	29.1134	29.0866	29.4187
45N3	10	13	37.1846	38.1775	NaN	27.0158	27.0271	27.0024
45N3	10	14	36.0229	36.0671	35.3822	29.9486	30.0383	29.8824
45N3	10	15	25.0951	25.2437	25.2364	24.0795	24.2063	24.2473
45N5	11	1	32.4124	32.6656	32.5314	28.7845	28.6137	28.3651
45N5	11	2	32.1243	32.0426	31.8072	28.9274	28.9348	28.745
45N5	11	3	36.8888	35.1585	34.8408	32.0173	29.0152	29.0663
45N5	11	7	31.2573	31.0639	31.1574	30.0503	29.5629	29.826
45N5	11	8	30.4152	30.3495	30.299	28.657	28.5017	28.5441
45N5	11	9	37.4104	37.0389	37.8498	29.3916	29.1502	29.7469
45N5	11	13	30.6542	30.76	30.5373	24.7574	24.7494	24.6568
45N5	11	14	30.8594	30.8032	30.8006	28.4691	28.8381	28.4392
45N5	11	15	24.4516	24.4108	24.5069	22.8664	22.8948	22.8795
A1	13	1	24.6483	24.8327	24.8611	30.1616	30.0422	30.1275
A1	13	2	29.067	29.2296	29.2578	30.1313	30.6699	30.3832
A1	13	3	31.4533	31.5915	31.7988	30.0516	30.335	30.4173
A1	13	7	35.0271	34.4793	34.6765	28.7135	28.6739	28.7921
A1	13	8	37.1506	NaN	38.4209	26.5339	26.5207	26.6109
A1	13	9	24.8583	24.8298	25.0788	28.0985	28.0358	28.1839
A1	13	13	24.252	24.2311	24.391	24.5771	24.6024	24.6432
A1	13	14	31.597	31.7948	31.7256	29.2462	29.2581	29.1874
A1	13	15	36.713	35.2981	36.8228	29.5849	29.3267	29.5848
A10	16	1	23.1954	23.0949	23.1968	26.4137	26.3327	26.3265
A10	16	2	23.6017	23.4787	23.8028	28.0504	28.0761	28.193
A10	16	3	23.0117	22.9056	23.1402	28.1575	28.1221	28.1871
A10	16	7	23.3701	22.9488	23.1637	27.1688	26.8689	27.0987
A10	16	8	20.6723	20.6972	21.1073	20.9226	21.0958	21.4292
A10	16	9	22.5235	22.0634	22.0412	27.9167	27.7164	27.6638
A10	16	13	17.2109	17.853	18.3017	20.1188	20.4719	21.2571
A10	16	14	23.3433	23.4193	23.3607	27.593	27.6034	27.751
A10	16	15	26.7789	27.017	26.984	27.3246	27.244	27.3669
A3	14	1	25.5307	25.6056	25.8413	27.4961	27.5628	27.7752
A3	14	2	25.7415	26.0552	26.007	28.2695	28.497	28.4682
A3	14	3	25.0729	25.0417	25.2616	28.7833	28.7594	29.1767
A3	14	7	32.7665	33.3585	32.4531	27.0949	27.3649	27.0778
A3	14	8	18.7027	18.9654	18.5397	23.987	24.0864	23.7204
A3	14	9	25.8631	26.0758	26.2247	28.3702	28.6487	28.8194
A3	14	13	33.4502	34.0731	33.3416	23.3301	23.2797	23.3278
A3	14	14	27.6261	28.0355	27.7873	28.0237	28.511	28.2685
A3	14	15	31.4143	31.7199	31.6577	27.5598	27.7992	27.7138
A5	15	1	24.7767	24.7416	24.5745	27.4578	27.3574	27.3255
A5	15	2	29.1268	28.9485	28.9402	27.9985	27.7983	27.7725
A5	15	3	23.1536	23.0874	22.9551	28.7246	29.0132	28.6144
A5	15	7	25.4702	25.4479	25.3965	28.4875	28.4286	28.4167
A5	15	8	21.708	21.528	21.4594	23.3958	23.0709	23.0858
A5	15	9	27.3719	27.2309	27.2422	27.0865	26.7794	26.7692
A5	15	13	21.8214	22.0094	22.3111	22.4048	22.3503	22.8952
A5	15	14	25.7622	25.8307	25.8231	28.0217	28.022	28.0785
A5	15	15	26.2086	26.1621	26.2351	28.1478	28.1336	27.9533

## Sheet: Field0221_0621
Sub ID #	# Adults	Nymphs	Run 1 Las multiplex	Run 1 WGLS-IC	qPCR Results	Notes	Run 2 Las	Run 2 WGLS-IC	Run 3 Las	Run 3 WGLS-IC
White	1		0	32.6912	CLas negative
Orange	5		0	23.7114	CLas negative
White	1		0	31.3342	CLas negative
Orange	2		0	31.1142	CLas negative
Blue	1		0	30.7565	CLas negative
Orange	3		0	31.44	CLas negative
White	1		0	31.6733	CLas negative
Orange	1		0	30.4478	CLas negative
Orange	3		0	30.5909	CLas negative
Orange	1		0	33.2373	CLas negative
Orange	3		0	28.4512	CLas negative
White	1		0	33.2667	CLas negative
Blue	1		0	30.1123	CLas negative
Orange	10		0	26.0992	CLas negative
Orange	10		0	25.2329	CLas negative
Orange	10		0	25.034	CLas negative
Blue	3		0	27.8835	CLas negative
White	2		0	27.2263	CLas negative
White	1		0	32.1116	CLas negative
Orange	6		0	30.036	CLas negative
White	1		0	31.8932	CLas negative
Blue	1		0	31.9925	CLas negative
White/Grey	7		0	26.5941	CLas negative
Orange	10		0	27.5782	CLas negative
Orange	9		0	26.3849	CLas negative
Orange	4		0	30.9321	CLas negative
Orange	3		0	30.2666	CLas negative
Orange	10		0	25.1406	CLas negative
White/Grey	8		0	23.8071	CLas negative
Orange	4		0	26.4304	CLas negative
Orange	6		0	27.0121	CLas negative
White/Grey	1		0	25.587	CLas negative
Orange	1		0	30.5674	CLas negative
N/A	0	7	0	31.1011	CLas negative
Orange	2		0	30.7036	CLas negative
N/A	0	5	0	31.4057	CLas negative
Orange	7		0	26.0887	CLas negative
Blue	3		0	29.0247	CLas negative
White/Grey	2		0	30.9502	CLas negative
Orange	3		0	28.0509	CLas negative
White/Grey	3		0	30.4237	CLas negative
Orange	5		0	29.0631	CLas negative
White/Grey	4		0	25.9706	CLas negative
Blue	1		0	30.4495	CLas negative
White/Grey	2		0	28.8859	CLas negative
Orange	7		0	26.1047	CLas negative
White/Grey	0	6	0	32.1214	CLas negative
White/Grey	0	25	0	33.4487	CLas negative
White/Grey	0	15	0	31.4141	CLas negative
Orange	0	25	0	27.0951	CLas negative
White	1		0	29.2762	CLas negative
Blue	1		0	28.6818	CLas negative
Orange	3		0	26.0362	CLas negative
White	1		0	32.3507	CLas negative
White	1		0	30.5225	CLas negative
White	1		0	28.8846	CLas negative
Orange	1		0	28.6167	CLas negative
Blue	1		0	33.4626	CLas negative
Orange	1		0	32.732	CLas negative
Orange	3		0	29.2879	CLas negative
Orange	1		0	25.7904	CLas negative
Blue	1		0	26.942	CLas negative
White	1		0	28.4363	CLas negative
Orange	2		0	29.301	CLas negative
Blue	5		0	25.0985	CLas negative
White	2		0	29.161	CLas negative
Blue	1		0	29.6233	CLas negative
White	2		0	29.6004	CLas negative
Blue	1		0	26.8711	CLas negative
White	1		0	26.1869	CLas negative
White	1		0	28.9345	CLas negative
Blue	3		0	28.0234	CLas negative
Orange	1		0	31.6869	CLas negative
White	1		0	31.6578	CLas negative
Blue	1		0	30.9214	CLas negative
Orange	8		0	25.9311	CLas negative
White	3		0	28.9029	CLas negative
Blue	1		0	35.8342	CLas negative
Orange	10	0	0	25.6956	CLas negative
Orange	3		0	26.5728	CLas negative
White	8		0	26.6284	CLas negative
Blue	7		0	25.3801	CLas negative
White	1		0	29.5511	CLas negative
White	1		0	30.521	CLas negative
White	1		0	33.3846	CLas negative
Orange	3		0	30.4048	CLas negative
White	1		0	28.8354	CLas negative
Blue	1		0	30.2598	CLas negative
Orange	1		0	31.7497	CLas negative
Blue	1		0	31.38	CLas negative
White	0	3	0	30.2659	CLas negative
Blue	10		0	25.1554	CLas negative
Blue	3		0	28.2271	CLas negative
White	10		0	28.0234	CLas negative
Orange	2		0	29.284	CLas negative
Blue	2		0	28.9212	CLas negative
White	2		0	29.1137	CLas negative
Blue	6		0	24.9028	CLas negative
White	7		0	25.9527	CLas negative
Blue	10		0	25.1971	CLas negative
Blue	10		0	25.1464	CLas negative
White	10		0	25.7365	CLas negative
White	4		0	28.1793	CLas negative
Orange	7		0	26.9617	CLas negative
Blue	10		0	23.4468	CLas negative
Blue	9		0	22.8371	CLas negative
White	10		0	23.4222	CLas negative
White	3		0	24.4067	CLas negative
Blue	7		0	24.6455	CLas negative
White	10		0	25.7502	CLas negative
White	3		0	28.5389	CLas negative
Blue	1		0	28.1011	CLas negative
Blue	10		0	23.3809	CLas negative
Blue	10		0	23.7497	CLas negative
Blue	6		0	26.0858	CLas negative
White	10		0	27.9341	CLas negative
White	2		0	27.658	CLas negative
Orange	2		0	27.9715	CLas negative
White	3		0	26.7185	CLas negative
Blue	4		0	27.6791	CLas negative
Blue	2		0	26.846	CLas negative
White	1		0	31.3542	CLas negative
Orange	4		0	26.79	CLas negative
Blue	10		0	23.487	CLas negative
Blue	10		0	23.1477	CLas negative
Blue	10		0	22.318	CLas negative
Blue	8		0	22.3432	CLas negative
White	10		0	26.347	CLas negative
White	10		0	25.3428	CLas negative
White	10		0	26.9974	CLas negative
Blue	10		0	25.3816	CLas negative
Blue	10		0	24.9535	CLas negative
White	6		0	26.9709	CLas negative
Blue	10		0	26.7614	CLas negative
White	4		0	25.9312	CLas negative
Orange	1		0	28.4316	CLas negative
Blue	10		0	25.1335	CLas negative
White	4		0	26.7433	CLas negative
Orange	1		0	30.3336	CLas negative
Blue	10		0	23.927	CLas negative
Blue	10		0	23.1327	CLas negative
Blue	10		0	23.242	CLas negative
Blue	10		0	22.773	CLas negative
Blue	10		0	23.1388	CLas negative
Blue	10		0	24.1577	CLas negative
Blue	10		0	23.1608	CLas negative
Blue	10		0	22.7346	CLas negative
White	10		0	25.0687	CLas negative
White	10		0	24.6217	CLas negative
White	10		0	25.1402	CLas negative
White	2		0	24.8646	CLas negative
Orange	7		0	25.0446	CLas negative
White	7		0	27.0219	CLas negative
White	10		0	25.9235	CLas negative
Blue	10		0	25.2359	CLas negative
Blue	5		0	26.914	CLas negative
Blue	10		0	27.0517	CLas negative
Blue	4		0	28.1114	CLas negative
White	7		0	29.8704	CLas negative
Orange	5		0	27.8668	CLas negative
Orange	6		0	27.1703	CLas negative
Orange	10		0	25.6874	CLas negative
White	10		0	25.7016	CLas negative
White	3		0	26.1283	CLas negative
White	10		0	24.0841	CLas negative
White	7		0	25.2299	CLas negative
Orange	1		0	26.0807	CLas negative
Blue	10		0	31.4469	CLas negative
white	1		0	37.0082	CLas negative
		4	0	0	* **		0	0	0	0
		2	0	32.0852	CLas negative
		15	0	30.762	CLas negative
		1	0	32.3732	CLas negative
		2	0	31.3389	CLas negative
		3	0	30.3077	CLas negative
		10	0	29.9939	CLas negative
		20	0	29.1009	CLas negative
Blue	1		0	28.5145	Clas negative
Orange	2		0	27.1958	Clas negative
White	1		0	34.629	Clas negative
Orange	1		0	31.7023	Clas negative
Blue	3		0	29.3804	Clas negative
White	1		0	32.7014	Clas negative
White	2		0	31.0861	Clas negative
Orange	1		0	29.3011	Clas negative
Blue	2		0	0	**	*
White	2		0	32.1077	Clas negative
Blue	4		0	28.9599	Clas negative
White	2		0	28.2162	Clas negative
Blue	10		0	27.6602	Clas negative
Blue	5		0	30.0995	Clas negative
White	7		0	31.542	Clas negative
Blue	10		0	27.9889	Clas negative
Blue	10		0	28.03	Clas negative
Blue	8		0	30.1399	Clas negative
White	6		0	27.8232	Clas negative
Blue	10		0	0	**	*
Blue	10		0	27.214	Clas negative
Blue	4		0	32.4355	Clas negative
White	7		0	29.1533	Clas negative
Blue	6		0	31.457	Clas negative
White	9		0	30.0988	Clas negative
White	1		0	36.0536	Clas negative
Blue	1		0	32.0772	Clas negative
Blue	1		0	33.0031	Clas negative
Blue		7	0	34.3902	Clas negative
white	10		0	29.3014	Clas negative
Blue	1		0	27.5865	Clas negative
White	10		0	0	**	*
White	7		0	27.8878	Clas negative
Blue	8		0	24.1182	Clas negative
Blue	10		0	26.2925	Clas negative
Blue	10		0	24.9465	Clas negative
Blue	10		0	25.2762	Clas negative
Blue	10		0	25.221	Clas negative
Blue	10		0	25.4677	Clas negative
Blue	10		0	26.3115	Clas negative
Blue	10		0	25.1414	Clas negative
Blue	10		0	0	**	*
Blue	10		0	25.2517	Clas negative
White	10		0	25.6715	Clas negative
White	10		0	25.2027	Clas negative
White	10		0	25.6576	Clas negative
White	10		0	26.1321	Clas negative
White	10		0	25.3507	Clas negative
White	10		0	26.7897	Clas negative
White	10		0	25.2314	Clas negative
White	9		0	24.549	Clas negative
Orange	3		0	27.2441	Clas negative
White	10		0	25.0512	Clas negative
White	10		0	0	Clas negative
White	4		0	27.971	Clas negative
Blue	10		0	23.1565	Clas negative
Blue	10		0	23.7138	Clas negative
Blue	10		0	23.2306	Clas negative
Blue	1		0	31.777	Clas negative
Blue	10		0	27.2492	Clas negative
Blue	2		0	32.1045	Clas negative
White	9		0	29.356	Clas negative
Blue	1		0	31.7109	Clas negative
Blue	5		0	0	**	*
white		7	0	37.3194	Clas negative
White	3		0	28.125	Clas negative
Blue	1		0	36.0367	Clas negative
white		6	0	34.0989	Clas negative
Blue	1		0	31.0571	Clas negative
Orange	3		0	31.2826	Clas negative
White	1		0	32.0521	Clas negative
Blue	2		0	31.1761	Clas negative
White	3		0	28.9637	Clas negative
Blue	3		0	30.3005	Clas negative
Blue	1		0	0	**	*
Blue	3		0	25.1172	Clas negative
Blue	10		0	22.7104	Clas negative
Blue	10		0	22.6526	Clas negative
Blue	3		0	25.3169	Clas negative
Blue	10		0	21.7842	Clas negative
White	10		0	25.3458	Clas negative
White	10		0	23.0842	Clas negative
Orange	2		0	26.6856	Clas negative
Blue	10		0	22.8049	Clas negative
Blue	10		0	22.2139	Clas negative
Blue	10		0	23.0969	Clas negative
Blue	10		0	22.6912	Clas negative
Blue	10		0	22.719	Clas negative
Blue	10		0	21.9793	Clas negative
Blue	10		0	22.3992	Clas negative
Blue	10		0	22.0315	Clas negative
Blue	10		0	21.7467	Clas negative
Blue	10		0	22.6508	Clas negative
Blue	10		0	22.4923	Clas negative
Blue	10		0	23.0613	Clas negative
Blue	10		0	22.9357	Clas negative
Blue	10		0	22.2863	Clas negative
Blue	10		0	22.489	Clas negative
Blue	10		0	21.5469	Clas negative
Blue	10		0	22.3572	Clas negative
Blue	10		0	22.0367	Clas negative
Blue	10		0	22.5361	Clas negative
Blue	10		0	22.1225	Clas negative
Blue	10		0	21.9365	Clas negative
Blue	10		0	22.1735	Clas negative
Blue	10		0	22.071	Clas negative
Blue	10		0	22.2542	Clas negative
Blue	10		0	22.6554	Clas negative
Blue	10		0	22.6333	Clas negative
Blue	10		0	22.3917	Clas negative
Blue	10		0	21.8555	Clas negative
Blue	10		0	22.1776	Clas negative
Blue	10		0	21.4315	Clas negative
Blue	4		0	23.3812	Clas negative
White	10		0	25.0573	Clas negative
White	10		0	23.2245	Clas negative
White	10		0	24.0418	Clas negative
White	10		0	23.6178	Clas negative
White	10		0	23.8832	Clas negative
White	10		0	24.8115	Clas negative
White	10		0	22.8853	Clas negative
White	10		0	25.0765	Clas negative
White	10		0	23.8234	Clas negative
White	10		0	23.2578	Clas negative
White	10		0	23.5797	Clas negative
White	10		0	23.6451	Clas negative
White	10		0	23.1718	Clas negative
White	10		0	24.0535	Clas negative
White	10		0	23.7655	Clas negative
White	10		0	24.2612	Clas negative
White	3		0	28.054	Clas negative
Orange	10		0	25.8486	Clas negative
Orange	1		0	28.595	Clas negative
Blue	10		0	25.3263	Clas negative
white		1	0	31.3322	Clas negative
Blue	10		0	27.162	Clas negative
Blue	10		0	27.2569	Clas negative
Blue	10		0	25.2763	Clas negative
Blue	10		0	26.1323	Clas negative
Blue	10		0	24.0254	Clas negative
Blue	10		0	25.8066	Clas negative
Blue	10		0	24.934	Clas negative
Blue	10		0	25.5939	Clas negative
Blue	10		0	26.0778	Clas negative
Blue	10		0	25.9363	Clas negative
Blue	10		0	25.9852	Clas negative
Blue	10		0	26.1606	Clas negative
Blue	10		0	26.328	Clas negative
Blue	10		0	26.6581	Clas negative
Blue	10		0	23.662	Clas negative
Blue	10		0	24.8361	Clas negative
Blue	10		0	25.3494	Clas negative
Blue	5		0	26.3012	Clas negative
White	10		0	24.7757	Clas negative
White	10		0	26.197	Clas negative
White	10		0	26.526	Clas negative
White	10		0	25.0448	Clas negative
White	7		0	25.6918	Clas negative
Orange	2		0	29.5239	Clas negative
Blue	1		0	26.2663	Clas negative
White	1		0	28.7547	Clas negative
Blue	10		0	21.4382	Clas negative
Blue	8		0	22.3327	Clas negative
White	4		0	24.4661	Clas negative
White	10		0	23.5891	Clas negative
Orange	1		0	31.6001	Clas negative
White	6		0	24.5676	Clas negative
White	10		0	23.2028	Clas negative
White	10		0	25.0655	Clas negative
Blue	10		0	21.8886	Clas negative
Blue	10		0	22.48	Clas negative
Blue	9		0	23.7493	Clas negative
Orange	2		0	26.2255	Clas negative
Blue	1		0	30.1938	Clas negative
White	2		0	32.0171	Clas negative
Blue	10		0	24.2299	Clas negative
Blue	3		0	25.2625	Clas negative
White	6		0	24.7069	Clas negative
Blue	1		0	29.1537	Clas negative
Blue	7		0	27.2718	Clas negative
white		6	0	33.0345	Clas negative
Blue	10		0	24.2083	Clas negative
White	10		0	28.3509	Clas negative
White	10		0	29.0673	Clas negative
Blue	2		0	27.2246	Clas negative
White	2		0	33.0025	Clas negative
White	1		0	29.7024	Clas negative
Blue	1		0	28.4934	Clas negative
White	1		0	30.6561	Clas negative
Blue	3		0	23.4779	Clas negative
Blue	10		0	23.7117	Clas negative
Blue	10		0	23.968	Clas negative
Blue	10		0	21.547	Clas negative
Blue	10		0	22.33	Clas negative
Blue	10		0	21.8748	Clas negative
Blue	10		0	21.7156	Clas negative
Blue	10		0	22.0564	Clas negative
Blue	10		0	22.3676	Clas negative
Blue	10		0	21.728	Clas negative
Blue	10		0	22.6782	Clas negative
Blue	10		0	23.2272	Clas negative
Blue	10		0	22.5203	Clas negative
Blue	10		0	22.7097	Clas negative
Blue	10		0	22.1267	Clas negative
Blue	10		0	21.7039	Clas negative
Blue	10		0	22.0259	Clas negative
Blue	10		0	21.5332	Clas negative
Blue	10		0	22.7518	Clas negative
Blue	10		0	21.7823	Clas negative
Blue	10		0	22.0528	Clas negative
Blue	10		0	22.7804	Clas negative
Blue	10		0	24.5854	Clas negative
Blue	9		0	27.3763	Clas negative
White	10		0	24.8706	Clas negative
White	10		0	24.5924	Clas negative
White	8		0	24.9106	Clas negative
Orange	5		0	25.7287	Clas negative
white		25	0	30.5027	Clas negative
Blue	10		0	23.8744	Clas negative
white		25	0	29.0171	Clas negative
Blue	10		0	24.406	Clas negative
white		25	0	33.8742	Clas negative
Blue	10		0	25.174	Clas negative
white		25	0	32.7661	Clas negative
Blue	10		0	24.3181	Clas negative
white		25	0	29.1336	Clas negative
Blue	10		0	24.41	Clas negative
white		25	0	30.5025	Clas negative
Blue	10		0	24.4317	Clas negative
white		25	0	27.2249	Clas negative
Blue	10		0	23.9969	Clas negative
white		25	0	32.8023	Clas negative
Blue	5		0	26.6848	Clas negative
white		25	0	30.4091	Clas negative
White	10		0	24.3591	Clas negative
white		25	0	29.3014	Clas negative
White	10		0	25.4408	Clas negative
white		14	0	29.3781	Clas negative
White	10		0	24.3983	Clas negative
White	10		0	25.1703	Clas negative
White	10		0	25.1545	Clas negative
White	10		0	24.7143	Clas negative
White	3		0	25.3285	Clas negative
White	10		0	23.7756	Clas negative
white		1	0	0	**	*
Blue	7		0	23.8172	Clas negative
Orange	5		0	24.618	Clas negative
Blue	5		0	26.4721	Clas negative
White	4		0	28.1796	Clas negative
Orange	10		0	25.0697	Clas negative
white		9	0	32.2457	Clas negative
Orange	2		0	27.7361	Clas negative
White	8		0	26.2647	Clas negative
Blue	9		0	26.4496	Clas negative
Blue	10		0	26.8447	Clas negative
Blue	4		0	27.9808	Clas negative
White	2		0	27.5741	Clas negative
Orange	2		0	27.8378	Clas negative
Blue	3		0	28.3224	Clas negative
White	1		0	26.1376	Clas negative
Blue	2		0	29.5724	Clas negative
Blue	3		0	29.2993	Clas negative
Blue	1		0	29.201	Clas negative
Blue	2		0	30.1948	Clas negative
Blue	1		0	29.8901	Clas negative
Blue	10		0	25.3583	Clas negative
Blue	1		0	27.1433	Clas negative
White	1		0	28.7145	Clas negative
Blue	2		0	27.5904	Clas negative
Blue	10		0	24.9335	Clas negative
White	3		0	26.7162	Clas negative
Blue	10		0	22.4995	Clas negative
Blue	10		0	23.3879	Clas negative
Blue	10		0	22.5211	Clas negative
Blue	10		0	22.4832	Clas negative
Blue	10		0	22.5662	Clas negative
Blue	10		0	22.6191	Clas negative
Blue	10		0	24.168	Clas negative
Blue	10		0	22.3816	Clas negative
Blue	10		0	22.6039	Clas negative
Blue	10		0	24.487	Clas negative
Blue	10		0	22.2541	Clas negative
Blue	4		0	26.4555	Clas negative
White	10		0	25.1552	Clas negative
Blue	10		0	21.938	Clas negative
Blue	10		0	21.5476	Clas negative
Blue	10		0	21.6759	Clas negative
Blue	10		0	21.5434	Clas negative
Blue	10		0	22.1033	Clas negative
Blue	10		0	21.9667	Clas negative
Blue	10		0	21.4246	Clas negative
Blue	10		0	21.3338	Clas negative
Blue	10		0	21.4386	Clas negative
Blue	10		0	21.7377	Clas negative
Blue	10		0	21.3946	Clas negative
Blue	10		0	21.5498	Clas negative
Blue	10		0	21.6178	Clas negative
Blue	2		0	23.6116	Clas negative
White	10		0	23.7857	Clas negative
White	10		0	23.9158	Clas negative
White	10		0	24.8304	Clas negative
White	10		0	25.275	Clas negative
White	10		0	24.6913	Clas negative
White	2		0	26.5465	Clas negative
Orange	2		0	24.2373	Clas negative
Orange	3		0	25.7152	Clas negative
White	1		0	28.301	Clas negative
White	2		0	27.641	Clas negative
Blue	6		0	24.031	Clas negative
Blue	5		0	23.6545	Clas negative
White	2		0	28.4516	Clas negative
White	3		0	26.3648	Clas negative
Blue	2		0	25.3251	Clas negative
White	6		0	24.592	Clas negative
Blue	8		0	25.0971	Clas negative
White	7		0	26.3388	Clas negative
Blue	3		0	27.1805	Clas negative
White	3		0	27.5745	Clas negative
Blue	5		0	25.891	Clas negative
White	2		0	27.3578	Clas negative
Orange	5		0	25.9201	Clas negative
Blue	10		0	25.349	Clas negative
Blue	10		0	26.4673	Clas negative
Blue	8		0	27.2265	Clas negative
White	9		0	26.7767	Clas negative
Blue	2		0	28.2839	Clas negative
Blue	10		0	25.8037	Clas negative
Blue	4		0	27.2875	Clas negative
Orange	2		0	29.4612	Clas negative
White	3		0	28.463	Clas negative
Blue	10		0	23.3149	Clas negative
Blue	9		0	23.8653	Clas negative
White	5		0	26.139	Clas negative
Blue	1		0	29.1105	Clas negative
White	3		0	27.9044	Clas negative
Orange	2		0	26.6258	Clas negative
White	4		0	27.443	Clas negative
Blue	10		0	24.6684	Clas negative
Blue	1		0	28.7532	Clas negative
Orange	1		0	27.9533	Clas negative
White	1		0	28.8623	Clas negative
Orange	1		0	27.154	Clas negative
Blue	10		0	23.7382	Clas negative
Blue	10		0	23.0295	Clas negative
Blue	10		0	23.2384	Clas negative
Blue	10		0	23.5749	Clas negative
Blue	3		0	25.5173	Clas negative
White	10		0	24.1643	Clas negative
White	10		0	24.6226	Clas negative
White	10		0	23.7234	Clas negative
White	10		0	24.297	Clas negative
Orange	10		0	22.2635	Clas negative
Orange	10		0	22.969	Clas negative
White	1		0	27.6853	Clas negative
Blue	1		0	27.9177	Clas negative
Blue	5		0	26.1557	Clas negative
Orange	1		0	28.0555	Clas negative
White	10		0	26.24	Clas negative
White	10		0	26.1227	Clas negative
White	2		0	27.8766	Clas negative
Blue	10		0	22.5917	Clas negative
Blue	10		0	22.6803	Clas negative
Blue	10		0	22.5773	Clas negative
Blue	10		0	22.3835	Clas negative
Blue	10		0	22.8882	Clas negative
Blue	10		0	23.045	Clas negative
Blue	10		0	23.0926	Clas negative
Blue	10		0	22.7214	Clas negative
Blue	10		0	23.2181	Clas negative
Blue	10		0	25.0558	Clas negative
Blue	7		0	24.5414	Clas negative
Blue	7		0	25.4033	Clas negative
White	3		0	27.4646	Clas negative
Orange	4		0	26.231	Clas negative
Orange	2		0	27.0303	Clas negative
White	7		0	24.6265	Clas negative
Blue	10		0	24.8554	Clas negative
Blue	4		0	27.5673	Clas negative
White	3		0	26.3628	Clas negative
Blue	4		0	25.9508	Clas negative
Orange	1		0	28.3139	Clas negative
Blue	7		0	26.5985	Clas negative
White	4		0	26.6867	Clas negative
Orange	1		0	29.3717	Clas negative
White		5	0	32.7122	Clas negative
White		5	0	32.2522	Clas negative
White		5	0	0	*	**	0	0	0	0
White		5	0	0	*	**	0	0	0	0
White		5	0	33.5324	Clas negative
White		5	0	0	*	**	0	37.3517	0	37.3086
White		5	0	0	*	**	0	0	0	0
White		5	0	0	*	**	0	0	0	0
White		5	0	34.7765	Clas negative
White		5	0	33.5429	Clas negative
White		5	0	29.6316	Clas negative
White		5	0	30.7318	Clas negative
White		5	0	36.2161	Clas negative
White		5	0	33.4789	Clas negative
White		5	0	28.4149	Clas negative
White		5	0	28.945	Clas negative
White		3	0	30.3779	Clas negative
White		5	0	31.0359	Clas negative
White		5	0	31.1006	Clas negative
White		4	0	28.4899	Clas negative
White		5	0	32.2794	Clas negative
White		5	0	28.2655	Clas negative
White		5	0	29.6309	Clas negative
White		5	0	30.1713	Clas negative
White		5	0	30.2412	Clas negative
White		5	0	30.9786	Clas negative
White		5	0	30.7431	Clas negative
White		5	0	29.281	Clas negative
White		5	0	30.3872	Clas negative
White		5	0	31.1132	Clas negative
White		5	0	29.4549	Clas negative
White		4	0	30.7538	Clas negative
White		1	0	29.1367	Clas negative
Orange	2		37.0061	27.2894	Clas negative
White	1		37.8473	29.0907	Clas negative
Blue	1		37.8568	32.1242	Clas negative
Orange	9		38.025	25.8772	Clas negative
Blue	10		38.2088	22.0841	Clas negative		39.7091	21.7516	37.4304	21.7531
Orange	1		38.58	30.1276	CLas negative		0	30.4184	0	32.0165
White	4		38.7981	30.1406	Clas negative
Blue	10		38.8046	29.4262	Clas negative
Blue	1		38.9268	36.0423	Clas negative
Blue	8		39.1817	28.5775	Clas negative
Blue	6		39.187	27.0263	CLas negative		0	29.2143	0	29.2287

## Sheet: Field0221_0721_B_adtsonly
		Sub ID #	# Adults	Nymphs	Nymph Stage	Run 1 Las multiplex	Run 1 WGLS-IC	qPCR Results	qPCR RNR Copy Number	qPCR WG Copy Number	Notes:	Triplicate Date Tested	Run 2 Las	Run 2 WGLS-IC	Run 3 Las	Run 3 WGLS-IC	Run 4 Las	Run 4 WGLS-IC
1		Orange	1			NaN	30.3438	CLas negative	0	839.5		45178	NaN	27.4673	NaN	27.3994	NaN	27.408	CLas negative
1		White	1			NaN	29.2762	CLas negative	0	1765.5		45181	NaN	29.1487					CLas negative
1		Blue	1			NaN	28.5145	Clas negative	#VALUE!	3000.7		45183	NaN	27.39					CLas negative
3		White	1			NaN	34.629	Clas negative	#VALUE!	42.5		45183	NaN	33.8878					CLas negative
2		Orange	2			NaN	27.1958	Clas negative	#VALUE!	7516.8		45183	NaN	27.7168					CLas negative
3		White	2			NaN	27.5741	CLas negative	0	5776.1		45184	NaN	29.3011					CLas negative
4		Orange	2			NaN	27.8378	CLas negative	0	4807.2		45184	NaN	28.0897					CLas negative
2		Blue	4			NaN	27.9808	CLas negative	0	4351.5		45184	NaN	28.7031					CLas negative
1		Blue	10			NaN	26.8447	CLas negative	0	9599.3		45184	NaN	27.0356					CLas negative
1		White	1			NaN	32.6912	CLas negative	0	163.7		45181	NaN	32.4147					CLas negative
1		Orange	1			NaN	31.7023	Clas negative	#VALUE!	325.9		45183	NaN	30.4661					CLas negative
1		Blue	1			NaN	31.4424	CLas negative	0	390.6		45178	NaN	29.3944	NaN	29.2744	NaN	29.1422	CLas negative
1		Blue	1			NaN	28.6818	CLas negative	0	2670.8		45181	NaN	28.4838					CLas negative
3		White	1			NaN	32.3507	CLas negative	0	207.5		45181	NaN	33.1898					CLas negative
2		Orange	3			NaN	26.0362	CLas negative	0	16855.6		45181	NaN	25.9889					CLas negative
1		White	1			NaN	30.5225	CLas negative	0	741.2		45181	NaN	30.2622					CLas negative
1		Blue	3			NaN	29.3804	Clas negative	#VALUE!	1641.9		45183	NaN	29.0259					CLas negative
D		White	1			NaN	37.0082	CLas negative	0	8.1		45184	NaN	36.0725					CLas negative
1		White	1			NaN	32.7014	Clas negative	#VALUE!	162.5		45183	39.0142	31.9435					CLas negative
1		White	1			NaN	28.8846	CLas negative	0	2319		45181	38.5884	29.3829					CLas negative
1		Blue	1			38.9268	36.0423	Clas negative	4.6	15.9		45183	NaN	35.0615					CLas negative
1		Blue	8			39.1817	28.5775	Clas negative	3.9	2872		45183	NaN	28.1333					CLas negative
2		White	1			NaN	31.3342	CLas negative	0	421.2		45181	NaN	31.8325					CLas negative
1		Orange	1			NaN	28.6167	CLas negative	0	2794.6		45181	NaN	28.5027					CLas negative
2		Blue	1			NaN	33.4626	CLas negative	0	95.7		45181	NaN	34.063					CLas negative
3		Orange	1			NaN	29.3011	Clas negative	#VALUE!	1735.2		45183	NaN	32.8652					CLas negative
2		White	1			NaN	26.1376	CLas negative	0	15706.5		45184	NaN	26.5154					CLas negative
2		White	2			NaN	31.0861	Clas negative	#VALUE!	500.6		45183	NaN	30.5414					CLas negative
1		Blue	3			NaN	28.3224	CLas negative	0	3430.3		45184	NaN	28.8977					CLas negative
1		Orange	5			NaN	23.7114	CLas negative	0	85083.8		45181	NaN	23.5136					CLas negative
1		Orange	1			NaN	32.732	CLas negative	0	159.1		45181	NaN	34.06					CLas negative
2		White	2			NaN	32.1077	Clas negative	#VALUE!	245.8		45183	NaN	0					**
1		Blue	2			NaN	29.5724	CLas negative	0	1436.5		45184	NaN	30.0512					CLas negative
1		White/Grey	1			NaN	31.5892	CLas negative	0	352.6		45178	NaN	28.4601	NaN	28.5933	NaN	28.6065	CLas negative
2		Blue	1			NaN	30.7565	CLas negative	0	629.7		45181	NaN	30.0924					CLas negative
1		Orange	2			NaN	31.1142	CLas negative	0	490.9		45181	NaN	30.1663					CLas negative
2		White	2			NaN	28.2162	Clas negative	#VALUE!	3693.5		45183	NaN	28.211					CLas negative
1		Orange	3			NaN	29.2879	CLas negative	0	1751.1		45181	NaN	28.276					CLas negative
1		Blue	3			NaN	29.2993	CLas negative	0	1737.4		45184	NaN	29.9972					CLas negative
1		Blue	4			NaN	28.9599	Clas negative	#VALUE!	2200.5		45183	NaN	28.4972					CLas negative
1		Blue	10			38.8046	29.4262	Clas negative	5	1590.3		45183	NaN	28.9259					CLas negative
1		White/Grey	1			NaN	31.3177	CLas negative	0	426		45177	NaN	30.4257	NaN	30.4647	NaN	31.0639	CLas negative
3		Blue	1			NaN	34.4123	CLas negative	0	49.4		45177	NaN	30.4591	NaN	30.651	NaN	31.1788	CLas negative
2		White	1			NaN	31.6733	CLas negative	0	332.6		45181	NaN	32.0282					CLas negative
1		Orange	1			NaN	25.7904	CLas negative	0	20002.6		45181	NaN	25.7182					CLas negative
2		Blue	1			NaN	26.942	CLas negative	0	8970.4		45181	NaN	27.5541					CLas negative
3		White	1			NaN	28.4363	CLas negative	0	3168.6		45181	NaN	28.5227					CLas negative
1		Blue	1			NaN	29.201	CLas negative	0	1860.4		45184	NaN	29.8669					CLas negative
2		Orange	3			NaN	31.07	CLas negative	0	508		45177	NaN	28.8314	NaN	28.9163	NaN	28.5679	CLas negative
1		Orange	3			NaN	31.44	CLas negative	0	391.3		45181	NaN	30.59					CLas negative
3		Blue	5			NaN	30.0995	Clas negative	#VALUE!	995.1		45183	37.9415	29.2908					CLas negative
4		White	7			NaN	31.542	Clas negative	#VALUE!	364.4		45183	NaN	30.5019					CLas negative
2		Blue	10			NaN	27.6602	Clas negative	#VALUE!	5440		45183	NaN	28.0532					CLas negative
1		Orange	1			NaN	30.4478	CLas negative	0	780.8		45181	NaN	31.376					CLas negative
1		White/Grey	2			NaN	30.2307	CLas negative	0	908.2		45176	38.4173	27.4478	NaN	27.7348	NaN	27.7797	CLas negative
1		Orange	2			NaN	29.301	CLas negative	0	1735.3		45181	NaN	29.7439					CLas negative
3		White	2			NaN	29.161	CLas negative	0	1912.9		45181	38.6677	29.2269					CLas negative
2		Blue	5			NaN	25.0985	CLas negative	0	32384.5		45181	NaN	25.4256					CLas negative
4		White	6			NaN	27.8232	Clas negative	#VALUE!	4856.1		45183	NaN	29.6683					CLas negative
3		Blue	8			NaN	30.1399	Clas negative	#VALUE!	967.5		45183	NaN	29.4172					CLas negative
1		Blue	10			NaN	27.9889	Clas negative	#VALUE!	4327.1		45183	NaN	27.3851					CLas negative
2		Blue	10			NaN	28.03	Clas negative	#VALUE!	4205		45183	NaN	27.3808					CLas negative
1		Blue	1			NaN	29.157	CLas negative	0	1918.3		45176	NaN	27.1436	NaN	27.1884	NaN	27.2127	CLas negative
2		Orange	1			NaN	31.9214	CLas negative	0	279.8		45176	NaN	29.694	29.5616	29.5616	29.3959	29.3959	CLas negative
1		Blue	1			NaN	29.6233	CLas negative	0	1386.4		45181	NaN	29.6054					CLas negative
2		White	2			NaN	29.6004	CLas negative	0	1408.7		45181	NaN	29.0597					CLas negative
1		Blue	2			NaN	30.1948	CLas negative	0	931.2		45184	NaN	30.491					CLas negative
3		Blue	4			NaN	32.4355	Clas negative	#VALUE!	195.6		45183	NaN	32.2094					CLas negative
4		White	7			NaN	29.1533	Clas negative	#VALUE!	1923.2		45183	NaN	28.7729					CLas negative
2		Blue	10			NaN	27.214	Clas negative	#VALUE!	7422.2		45183	NaN	0					**
1		Blue	1			NaN	26.8711	CLas negative	0	9424		45181	NaN	27.0845					CLas negative
2		White	1			NaN	26.1869	CLas negative	0	15177		45181	NaN	27.0526					CLas negative
1		Blue	1			NaN	29.8901	CLas negative	0	1151.3		45184	NaN	29.6785					CLas negative
1		Orange	3			NaN	30.5909	CLas negative	0	706.7		45181	NaN	31.075					CLas negative
1		Blue	6			NaN	31.457	Clas negative	#VALUE!	386.7		45183	NaN	31.669					CLas negative
2		White	9			NaN	30.0988	Clas negative	#VALUE!	995.6		45183	NaN	29.517					CLas negative
1		White	1			NaN	28.9345	CLas negative	0	2239.8		45181	NaN	28.5813					CLas negative
1		White	1			NaN	36.0536	Clas negative	#VALUE!	15.7		45183	NaN	35.65					CLas negative
2		Blue	1			NaN	32.0772	Clas negative	#VALUE!	251		45183	NaN	31.8676					CLas negative
2		Blue	3			NaN	28.0234	CLas negative	0	4224.3		45181	NaN	28.0285					CLas negative
1		Blue	1			NaN	33.0031	Clas negative	#VALUE!	131.7		45183	NaN	32.9097					CLas negative
1		Blue	1			NaN	31.9925	CLas negative	0	266.3		45181	NaN	31.6412					CLas negative
4		Orange	2			NaN	29.284	CLas negative	0	1756		45181	NaN	28.914					CLas negative
3		White/Grey	3			NaN	31.1577	CLas negative	0	476.3		45176	NaN	27.6137	NaN	27.8878	NaN	27.9494	CLas negative
2		Blue	3			NaN	28.2271	CLas negative	0	3665.7		45181	NaN	27.782					CLas negative
1		Blue	3			NaN	25.1172	CLas negative	0	31966.6		45183	NaN	25.3397					CLas negative
2		Orange	5			NaN	31.0882	CLas negative	0	499.9		45176	NaN	28.4309	NaN	28.3065	38.8416	28.2945	CLas negative
6		White	5			NaN	27.946	CLas negative	0	4458.3		45175	NaN	NaN	NaN	27.2107	27.1264	27.2113	CLas negative
2		White/Grey	7			NaN	26.5941	CLas negative	0	11429.6		45181	NaN	26.6083					CLas negative
2		Orange	8			NaN	29.9142	CLas negative	0	1132.2		45175	NaN	NaN	NaN	28.6109	28.7996	28.8257	CLas negative
3A		Blue	8			NaN	27.2265	CLas negative	0	7358.2		45178	NaN	27.1086	NaN	27.0152	NaN	26.9825	CLas negative
1		Blue	9			NaN	29.1885	CLas negative	0	1876.7		45176	NaN	24.4712	NaN	25.3373	NaN	26.3403	CLas negative
4		Blue	9			NaN	29.7372	CLas negative	0	1280.7		45175	NaN	NaN	NaN	27.4479	27.9925	29.3821	CLas negative
4		Orange	9			NaN	26.3849	CLas negative	0	13221.4		45181	NaN	26.1596					CLas negative
4A		White	9			NaN	26.7767	CLas negative	0	10064.8		45178	NaN	27.1814	NaN	27.1986	NaN	27.1394	CLas negative
1		Orange	10			NaN	28.3594	CLas negative	0	3343.1		45175	NaN	NaN	NaN	26.4908	26.8119	26.674	CLas negative
3		Blue	10			NaN	27.9518	CLas negative	0	4440.1		45175	NaN	NaN	NaN	28.9351	26.0459	26.9987	CLas negative
5		White	10			NaN	25.8108	CLas negative	0	19721.1		45175	NaN	NaN	NaN	24.1576	24.3263	25.2778	CLas negative
3		Orange	10			NaN	27.5782	CLas negative	0	5759.8		45181	NaN	28.1486					CLas negative
1		Blue	10			NaN	25.1554	CLas negative	0	31127.3		45181	NaN	24.6529					CLas negative
3		White	10			NaN	28.0234	CLas negative	0	4224.3		45181	NaN	27.4567					CLas negative
1A		Blue	10			NaN	25.349	CLas negative	0	27200.3		45178	NaN	25.2867	NaN	25.1689	NaN	25.1908	CLas negative
2A		Blue	10			NaN	26.4673	CLas negative	0	12484.7		45178	NaN	26.4754	NaN	26.4361	NaN	26.346	CLas negative
1		Blue	2			NaN	28.9212	CLas negative	0	2260.7		45181	NaN	27.8461					CLas negative
2		White	2			NaN	29.1137	CLas negative	0	1977		45181	39.2605	28.1972					CLas negative
7		Orange	2			NaN	26.6856	CLas negative	0	10723.7		45183	NaN	26.3213					CLas negative
1A		Blue	2			NaN	28.2839	CLas negative	0	3523.4		45178	NaN	28.7874	NaN	28.7137	NaN	28.7064	CLas negative
3		Blue	3			NaN	25.3169	CLas negative	0	27815.1		45183	NaN	25.0815					CLas negative
1		Orange	4			NaN	30.9321	CLas negative	0	557.3		45181	NaN	30.3516					CLas negative
1		Orange	5			NaN	29.8168	CLas negative	0	1211.6		45176	NaN	27.2017	NaN	27.0434	NaN	27.1866	CLas negative
3		White/Grey	7			NaN	29.1984	CLas negative	0	1863.8		45176	NaN	25.9163	NaN	25.7413	NaN	25.8645	CLas negative
2		White/Grey	10			NaN	24.7481	CLas negative	0	41334.9		45176	NaN	22.9459	NaN	22.8975	NaN	22.5683	CLas negative
4		Blue	10			NaN	30.0217	CLas negative	0	1050.5		45177	NaN	23.6848	NaN	23.5559	NaN	23.5843	CLas negative
5		Blue	10			NaN	27.85	CLas negative	0	4771	Re-run QC failure	45177	NaN	24.7017	NaN	24.7192	NaN	25.7814	CLas negative
1		Orange	10			NaN	28.5385	CLas negative	0	2950.9		45175	NaN	NaN	NaN	27.6764	27.5214	27.611	CLas negative
1		Blue	10			NaN	22.7104	CLas negative	0	170841		45183	NaN	22.3382					CLas negative
2		Blue	10			NaN	22.6526	CLas negative	0	177853		45183	NaN	22.5192					CLas negative
4		Blue	10			NaN	21.7842	CLas negative	0	325598		45183	NaN	22.0226					CLas negative
5		White	10			NaN	25.3458	CLas negative	0	27261.1		45183	NaN	25.1429					CLas negative
6		White	10			NaN	23.0842	CLas negative	0	131680		45183	NaN	23.1779					CLas negative
50		Orange	1			NaN	28.595	CLas negative	0	2837.1		45183	NaN	27.7782					CLas negative
3A		Orange	2			NaN	29.4612	CLas negative	0	1552.1		45183	NaN	30.6371	NaN	31.1543	NaN	30.9019	CLas negative
6		Orange	3			NaN	29.4281	CLas negative	0	1588.3		45176	NaN	26.328	NaN	26.2479	NaN	26.2849	CLas negative
5		Blue	3			NaN	28.8863	CLas negative	0	2316.3		45175	38.8691	NaN	NaN	27.6527	27.5874	28.1471	CLas negative
1		Orange	3			NaN	30.2666	CLas negative	0	885.8		45181	NaN	30.5868					CLas negative
48		White	3			NaN	28.054	CLas negative	0	4135.3		45183	NaN	27.066					CLas negative
4A		White	3			NaN	28.463	CLas negative	0	3110.2		45183	NaN	29.7112	NaN	29.7735	NaN	29.7058	CLas negative
1		Blue	4			NaN	28.7951	CLas negative	0	2468.1		45177	NaN	25.9769	NaN	26.3711	NaN	26.2181	CLas negative
4		Orange	4			NaN	27.2376	CLas negative	0	7301.3		45175	NaN	NaN	NaN	26.0036	26.3865	26.3748	CLas negative
31		Blue	4			NaN	23.3812	CLas negative	0	107078		45183	NaN	23.3952					CLas negative
2A		Blue	4			NaN	27.2875	CLas negative	0	7052		45183	NaN	28.7284	NaN	28.9409	NaN	28.7773	CLas negative
5		White/Grey	5			NaN	28.0905	CLas negative	0	4031.6		45176	NaN	24.7035	NaN	24.7209	NaN	24.4976	CLas negative
6		White	6			NaN	27.5315	CLas negative	0	5949.9		45175	NaN	NaN	NaN	25.3553	25.8909	25.7236	CLas negative
1		Blue	6			NaN	24.9028	CLas negative	0	37113.2		45181	NaN	25.0078					CLas negative
2		White	7			NaN	25.9527	CLas negative	0	17864.5		45181	NaN	25.9331					CLas negative
2		Blue	10			NaN	27.2196	CLas negative	0	7393.5		45177	NaN	24.4549	NaN	25.0362	NaN	24.9815	CLas negative
3		Blue	10			NaN	28.3999	CLas negative	0	3250.1		45177	NaN	25.2857	NaN	25.698	NaN	25.6615	CLas negative
4		Blue	10			NaN	27.1115	CLas negative	0	7971.8		45177	NaN	24.8442	NaN	24.5443	NaN	24.5277	CLas negative
7		Orange	10			NaN	30.527	CLas negative	0	738.9		45176	NaN	28.1634	NaN	28.1803	NaN	28.2047	CLas negative
1		Orange	10			NaN	27.4096	CLas negative	0	6477.1		45175	NaN	NaN	NaN	25.7534	25.3717	25.5153	CLas negative
2		Orange	10			NaN	26.5085	CLas negative	0	12131.4		45175	NaN	NaN	NaN	25.6651	25.2022	25.2352	CLas negative
3		Orange	10			NaN	27.1917	CLas negative	0	7538.6		45175	NaN	NaN	NaN	24.2425	24.1512	24.0293	CLas negative
1		Blue	10			NaN	22.8049	CLas negative	0	159955		45183	NaN	22.5477					CLas negative
2		Blue	10			NaN	22.2139	CLas negative	0	241407		45183	NaN	21.8216					CLas negative
3		Blue	10			NaN	23.0969	CLas negative	0	130525		45183	NaN	22.769					CLas negative
4		Blue	10			NaN	22.6912	CLas negative	0	173141		45183	NaN	22.1005					CLas negative
5		Blue	10			NaN	22.719	CLas negative	0	169813		45183	NaN	22.9169					CLas negative
6		Blue	10			NaN	21.9793	CLas negative	0	284253		45183	NaN	22.1504					CLas negative
7		Blue	10			NaN	22.3992	CLas negative	0	212178		45183	NaN	22.4333					CLas negative
8		Blue	10			NaN	22.0315	CLas negative	0	274099		45183	NaN	22.2011					CLas negative
9		Blue	10			NaN	21.7467	CLas negative	0	334224		45183	NaN	21.8423					CLas negative
10		Blue	10			NaN	22.6508	CLas negative	0	178077		45183	NaN	22.4034					CLas negative
11		Blue	10			NaN	22.4923	CLas negative	0	198859		45183	NaN	22.2974					CLas negative
12		Blue	10			NaN	23.0613	CLas negative	0	133803		45183	NaN	22.8621					CLas negative
13		Blue	10			NaN	22.9357	CLas negative	0	146030		45183	NaN	22.5898					CLas negative
14		Blue	10			NaN	22.2863	CLas negative	0	229533		45183	NaN	21.9676					CLas negative
15		Blue	10			NaN	22.489	CLas negative	0	199322		45183	NaN	22.0678					CLas negative
16		Blue	10			NaN	21.5469	CLas negative	0	384130		45183	NaN	21.7711					CLas negative
17		Blue	10			NaN	22.3572	CLas negative	0	218481		45183	NaN	22.3329					CLas negative
18		Blue	10			NaN	22.0367	CLas negative	0	273111		45183	38.795	22.0289					CLas negative
19		Blue	10			NaN	22.5361	CLas negative	0	192885		45183	NaN	22.8388					CLas negative
20		Blue	10			NaN	22.1225	CLas negative	0	257267		45183	NaN	22.6402					CLas negative
21		Blue	10			NaN	21.9365	CLas negative	0	292844		45183	NaN	22.362					CLas negative
22		Blue	10			NaN	22.1735	CLas negative	0	248297		45183	NaN	22.7677					CLas negative
23		Blue	10			NaN	22.071	CLas negative	0	266662		45183	NaN	22.0316					CLas negative
24		Blue	10			NaN	22.2542	CLas negative	0	234727		45183	NaN	22.0611					CLas negative
25		Blue	10			NaN	22.6554	CLas negative	0	177509		45183	NaN	22.5456					CLas negative
26		Blue	10			NaN	22.6333	CLas negative	0	180263		45183	NaN	22.6285					CLas negative
27		Blue	10			NaN	22.3917	CLas negative	0	213284		45183	NaN	22.0977					CLas negative
28		Blue	10			NaN	21.8555	CLas negative	0	309843		45183	NaN	22.2547					CLas negative
29		Blue	10			NaN	22.1776	CLas negative	0	247580		45183	NaN	22.0721					CLas negative
30		Blue	10			NaN	21.4315	CLas negative	0	416260		45183	NaN	21.5425					CLas negative
32		White	10			NaN	25.0573	CLas negative	0	33327.2		45183	NaN	25.1688					CLas negative
33		White	10			NaN	23.2245	CLas negative	0	119430		45183	NaN	23.2669					CLas negative
34		White	10			NaN	24.0418	CLas negative	0	67596.8		45183	38.945	24.2268					CLas negative
35		White	10			NaN	23.6178	CLas negative	0	90812.4		45183	NaN	23.9126					CLas negative
36		White	10			NaN	23.8832	CLas negative	0	75488.5		45183	NaN	23.5663					CLas negative
37		White	10			NaN	24.8115	CLas negative	0	39550.4		45183	NaN	24.2199					CLas negative
38		White	10			NaN	22.8853	CLas negative	0	151249		45183	NaN	22.612					CLas negative
39		White	10			NaN	25.0765	CLas negative	0	32885		45183	NaN	24.8844					CLas negative
40		White	10			NaN	23.8234	CLas negative	0	78699.9		45183	NaN	23.7972					CLas negative
41		White	10			NaN	23.2578	CLas negative	0	116691		45183	NaN	23.5714					CLas negative
42		White	10			NaN	23.5797	CLas negative	0	93259.1		45183	NaN	23.292					CLas negative
43		White	10			NaN	23.6451	CLas negative	0	89107.3		45183	NaN	24.0203					CLas negative
44		White	10			NaN	23.1718	CLas negative	0	123892		45183	NaN	23.3643					CLas negative
45		White	10			NaN	24.0535	CLas negative	0	67048.9		45183	NaN	23.6303					CLas negative
46		White	10			NaN	23.7655	CLas negative	0	81939.6		45183	NaN	24.2618					CLas negative
47		White	10			NaN	24.2612	CLas negative	0	58017.7		45183	NaN	24.8853					CLas negative
49		Orange	10			NaN	25.8486	CLas negative	0	19208.2		45183	38.8695	24.811					CLas negative
1A		Blue	10			NaN	25.8037	CLas negative	0	19818.7		45178	NaN	26.4462	NaN	26.3257	NaN	26.396	CLas negative
14		Blue	2			NaN	33.1302	CLas negative	0	120.6		45178	NaN	30.3081	38.7484	29.3869	NaN	30.8184	CLas negative
18		White/Grey	2			NaN	30.4967	CLas negative	0	754.6		45177	NaN	27.0979	NaN	28.0961	NaN	27.8349	CLas negative
4		Orange	2			NaN	28.5273	CLas negative	0	2974.1		45175	NaN	NaN	NaN	26.4914	26.226	26.538	CLas negative
6		White	2			NaN	27.4993	CLas negative	0	6084.9		45180	NaN	25.9422	NaN	30.4378	NaN	25.7076	CLas negative
25		Orange	2			NaN	29.5239	CLas negative	0	1485.8		45183	NaN	29.7826					CLas negative
3		Orange	4			NaN	26.4304	CLas negative	0	12809.6		45181	NaN	27.1106					CLas negative
4		White	4			NaN	28.1793	CLas negative	0	3789.7		45181	NaN	27.4974					CLas negative
16		Orange	5			NaN	29.0439	CLas negative	0	2075.5		45177	NaN	27.0926	NaN	26.9957	NaN	27.0517	CLas negative
19		Blue	5			NaN	26.3012	CLas negative	0	14015		45183	NaN	26.7011					CLas negative
3A		White	5			NaN	26.139	CLas negative	0	15691.1		45175	38.658	31.2611	NaN	32.1503	NaN	31.5907	CLas negative
5		Orange	7			NaN	26.9617	CLas negative	0	8847.8		45181	NaN	26.5563					CLas negative
24		White	7			NaN	25.6918	CLas negative	0	21425.1		45183	NaN	26.4204					CLas negative
2		White/Grey	8			NaN	23.8071	CLas negative	0	79599.9		45181	NaN	23.772					CLas negative
13		Blue	9			NaN	28.6095	CLas negative	0	2808.6		45178	NaN	27.0613	NaN	26.9861	NaN	26.5537	CLas negative
17		White/Grey	9			NaN	0	CLas negative	0	2531.5		45177	NaN	27.1257	NaN	27.1444	NaN	27.3676	CLas negative
5		Blue	9			NaN	25.472	CLas negative	0	24967.5		45175	NaN	NaN	NaN	25.0249	24.6179	25.753	CLas negative
2A		Blue	9			NaN	23.8653	CLas negative	0	76435.7		45175	37.5061	28.7484	NaN	28.657	NaN	28.6565	CLas negative
1		Blue	10			NaN	30.7906	CLas negative	0	615		45178	NaN	27.4995	NaN	27.2916	NaN	28.2346	CLas negative
2		Blue	10			NaN	29.2157	CLas negative	0	1841.5		45178	NaN	26.3144	NaN	26.2565	NaN	26.3554	CLas negative
3		Blue	10			NaN	29.1888	CLas negative	0	1876.3		45178	NaN	26.3478	NaN	26.0868	NaN	26.3214	CLas negative
4		Blue	10			NaN	28.0197	CLas negative	0	4235.2		45177	NaN	27.1249	NaN	27.4051	NaN	27.4927	CLas negative
5		Blue	10			NaN	29.0343	CLas negative	0	2089.4		45177	NaN	25.46	NaN	25.7411	NaN	25.5898	CLas negative
6		Blue	10			NaN	28.1624	CLas negative	0	3834.5		45177	NaN	25.7405	NaN	26.5813	NaN	25.3313	CLas negative
7		Blue	10			NaN	0	QC failure			Re-run QC failure	45177	NaN	0	NaN	0	39.4214	0	CLas negative
8		Blue	10			NaN	27.9648	CLas negative	0	4400.2		45177	NaN	25.813	NaN	26.8334	NaN	25.6662	CLas negative
9		Blue	10			NaN	29.5391	CLas negative	0	1470.1		45177	NaN	27.4136	NaN	27.268	NaN	27.2948	CLas negative
10		Blue	10			NaN	30.3989	CLas negative	0	807.8		45176	NaN	27.7832	NaN	28.1946	NaN	27.7565	CLas negative
11		Blue	10			NaN	0	QC failure			Re-run QC failure	45176	NaN	NaN	NaN	NaN	NaN	NaN	**
12		Blue	10			NaN	28.2351	CLas negative	0	3645.3		45176	NaN	25.2356	NaN	26.1637	NaN	25.8936	CLas negative
15		Orange	10			NaN	28.7741	CLas negative	0	2504.4		45178	NaN	26.2024	NaN	26.0673	NaN	26.1279	CLas negative
1		Orange	10			NaN	26.459	CLas negative	0	12556.6		45175	NaN	NaN	NaN	25.1897	25.3586	25.3779	CLas negative
2		Orange	10			NaN	27.8665	CLas negative	0	4712.1		45175	NaN	NaN	NaN	26.3872	26.3188	26.1982	CLas negative
3		Orange	10			NaN	28.4475	CLas negative	0	3144.1		45175	NaN	NaN	NaN	27.3868	26.9801	27.2602	CLas negative
1		Orange	10			NaN	25.1406	CLas negative	0	31449.9		45181	NaN	24.8771					CLas negative
1		Blue	10			NaN	25.1971	CLas negative	0	30236.5		45181	NaN	24.7114					CLas negative
2		Blue	10			NaN	25.1464	CLas negative	0	31322.4		45181	NaN	24.9701					CLas negative
3		White	10			NaN	25.7365	CLas negative	0	20768.2		45181	NaN	25.7047					CLas negative
1A		Blue	10			NaN	25.3263	CLas negative	0	27633.3		45183	NaN	24.8833					CLas negative
2		Blue	10			NaN	27.162	CLas negative	0	7695.9		45183	NaN	27.2367					CLas negative
3		Blue	10			NaN	27.2569	CLas negative	0	7204		45183	NaN	27.3944					CLas negative
4		Blue	10			NaN	25.2763	CLas negative	0	28612.7		45183	NaN	25.1758					CLas negative
5		Blue	10			NaN	26.1323	CLas negative	0	15764.7		45183	NaN	25.945					CLas negative
6		Blue	10			NaN	24.0254	CLas negative	0	68370.7		45183	38.7888	24.2497					CLas negative
7		Blue	10			NaN	25.8066	CLas negative	0	19778.6		45183	NaN	26.0611					CLas negative
8		Blue	10			NaN	24.934	CLas negative	0	36314.6		45183	NaN	25.4274					CLas negative
9		Blue	10			NaN	25.5939	CLas negative	0	22936.2		45183	NaN	26.0881					CLas negative
10		Blue	10			NaN	26.0778	CLas negative	0	16374.7		45183	NaN	26.4184					CLas negative
11		Blue	10			NaN	25.9363	CLas negative	0	18070.3		45183	NaN	26.554					CLas negative
12		Blue	10			NaN	25.9852	CLas negative	0	17464.9		45183	NaN	26.2168					CLas negative
13		Blue	10			NaN	26.1606	CLas negative	0	15457.1		45183	NaN	26.4026					CLas negative
14		Blue	10			NaN	26.328	CLas negative	0	13756.5		45183	NaN	26.3663					CLas negative
15		Blue	10			NaN	26.6581	CLas negative	0	10931		45183	NaN	26.1332					CLas negative
16		Blue	10			NaN	23.662	CLas negative	0	88060.6		45183	NaN	24.2184					CLas negative
17		Blue	10			NaN	24.8361	CLas negative	0	38876.4		45183	NaN	25.5988					CLas negative
18		Blue	10			NaN	25.3494	CLas negative	0	27194.2		45183	NaN	25.197					CLas negative
20		White	10			NaN	24.7757	CLas negative	0	40547.7		45183	NaN	25.2099					CLas negative
21		White	10			NaN	26.197	CLas negative	0	15070.3		45183	NaN	27.1032					CLas negative
22		White	10			NaN	26.526	CLas negative	0	11984.6		45183	NaN	26.8959					CLas negative
23		White	10			NaN	25.0448	CLas negative	0	33617.9		45183	NaN	25.3005					CLas negative
1A		Blue	10			NaN	23.3149	CLas negative	0	112139		45175	NaN	30.4444	NaN	30.409	NaN	30.2117	CLas negative
1		Blue	1			NaN	26.2663	CLas negative	0	14360.2		45183	NaN	26.2197	NaN	26.1318	NaN	26.2054	CLas negative
2		White	1			NaN	28.7547	CLas negative	0	2538.6		45183	NaN	28.7726	NaN	28.8758	NaN	28.6658	CLas negative
1		Blue	3			NaN	30.5961	CLas negative	0	704.2		45177	NaN	28.2536	NaN	28.1265	NaN	28.0773	CLas negative
2		White/Grey	1			NaN	25.587	CLas negative	0	23046.1		45181	NaN	25.461					CLas negative
5		Orange	1			NaN	31.6001	CLas negative	0	350		45183	NaN	31.9552					CLas negative
1A		Blue	1			NaN	29.1105	CLas negative	0	1981.4		45178	NaN	29.5151	38.5824	29.6524	39.0583	29.9246	CLas negative
2		Blue	2			NaN	34.5445	CLas negative	0	45		45177	NaN	32.3813	NaN	32.9221	NaN	32.3111	CLas negative
3		Orange	2			NaN	32.3177	CLas negative	0	212.3		45176	NaN	29.7776	NaN	29.5432	NaN	29.5061	CLas negative
4		White/Grey	2			NaN	31.4787	CLas negative	0	380.8		45176	NaN	28.4265	NaN	28.3719	NaN	28.412	CLas negative
1		Orange	2			NaN	30.9053	CLas negative	0	567.8		45180	NaN	28.778	NaN	28.8365	NaN	29.0517	CLas negative
3A		Orange	2			NaN	26.6258	CLas negative	0	11179.8		45178	NaN	27.391	NaN	27.124	NaN	27.5008	CLas negative
4		White	3			NaN	24.4067	CLas negative	0	52426.6		45181	NaN	24.1287					CLas negative
2A		White	3			NaN	27.9044	CLas negative	0	4589.2		45178	NaN	28.2378	NaN	28.226	NaN	28.2053	CLas negative
3		White	4			NaN	24.4661	CLas negative	0	50304.4		45183	NaN	25.0003	NaN	25.0829	NaN	25.1427	CLas negative
2		White	5			NaN	27.6367	CLas negative	0	5529.6		45180	NaN	25.6537	NaN	26.9583	NaN	25.9098	CLas negative
1		Orange	6			NaN	27.0121	CLas negative	0	8543.1		45181	NaN	27.5158					CLas negative
2		Blue	8			NaN	22.3327	CLas negative	0	222241		45183	NaN	22.2757	NaN	22.2927	NaN	22.2997	CLas negative
2		Blue	9			NaN	22.8371	CLas negative	0	156415		45181	NaN	22.1976					CLas negative
1		Blue	10			NaN	32.3199	CLas negative	0	212		45177	NaN	28.8179	NaN	30.0472	NaN	30.1799	CLas negative
1		Blue	10			NaN	23.4468	CLas negative	0	102301		45181	NaN	22.3881					CLas negative
3		White	10			NaN	23.4222	CLas negative	0	104070		45181	NaN	22.745					CLas negative
1		Blue	10			NaN	21.4382	CLas negative	0	414334		45183	NaN	21.741	NaN	21.8811	NaN	21.93	CLas negative
4		White	10			NaN	23.5891	CLas negative	0	92649.5		45183	NaN	25.4817					CLas negative
1		Orange	1			38.58	30.1276	CLas negative	5.8	975.8	Re-run QC failure	45181	NaN	29.71					CLas negative
1		Orange	1			NaN	30.5674	CLas negative	0	718.4		45181	NaN	30.4303					CLas negative
3A		Blue	1			NaN	28.7532	CLas negative	0	2541.3		45178	39.1184	29.0418	NaN	29.1161	38.9727	29.2093	CLas negative
7		Orange	2			NaN	26.2255	CLas negative	0	14774.5		45183	NaN	27.6111					CLas negative
2		Orange	3			NaN	33.7892	CLas negative	0	76.2		45178	NaN	30.4853	NaN	30.2152	NaN	30.7247	CLas negative
4		White	3			NaN	28.5389	CLas negative	0	2950.2		45181	NaN	28.7142					CLas negative
3		White/Grey	4			NaN	31.3258	CLas negative	0	423.6		45178	NaN	29.2003	NaN	29.1476	NaN	29.2724	CLas negative
1A		White	4			NaN	27.443	CLas negative	0	6328.2		45178	NaN	28.3403	NaN	28.2099	NaN	28.1932	CLas negative
1		Orange	6			NaN	29.4339	CLas negative	0	1581.9		45180	NaN	27.5507	NaN	27.7539	NaN	27.5979	CLas negative
1		White	6			NaN	24.5676	CLas negative	0	46871.6		45183	NaN	25.0983					CLas negative
1		Blue	7			NaN	30.4112	CLas negative	0	800.9		45176	NaN	27.6586	NaN	27.6168	NaN	27.8139	CLas negative
2		Blue	7			NaN	24.6455	CLas negative	0	44397		45181	NaN	24.8417					CLas negative
6		Blue	9			NaN	23.7493	CLas negative	0	82868.6		45183	NaN	24.625					CLas negative
3		White	10			NaN	25.7502	CLas negative	0	20570.6		45181	NaN	25.7181					CLas negative
2		White	10			NaN	23.2028	CLas negative	0	121247		45183	NaN	24.1021					CLas negative
3		White	10			NaN	25.0655	CLas negative	0	33137		45183	NaN	26.1289					CLas negative
4		Blue	10			NaN	21.8886	CLas negative	0	302786		45183	NaN	22.7692					CLas negative
5		Blue	10			NaN	22.48	CLas negative	0	200567		45183	NaN	23.1136					CLas negative
2A		Blue	10			NaN	24.6684	CLas negative	0	43692.2		45178	NaN	25.2593	NaN	25.1879	NaN	25.2351	CLas negative
1		Blue	1			NaN	28.1011	CLas negative	0	4001.8		45181	NaN	28.0646					CLas negative
1		Blue	1			NaN	30.1938	CLas negative	0	931.9		45183	NaN	32.7743					CLas negative
2		White	2			NaN	32.0171	CLas negative	0	261.8		45183	NaN	33.3134					CLas negative
1A		Orange	1			NaN	27.9533	CLas negative	0	4435.6		45183	NaN	29.3595	NaN	29.4686	NaN	29.491	CLas negative
2A		White	1			NaN	28.8623	CLas negative	0	2355.4		45183	NaN	30.4043	NaN	30.4966	NaN	30.5686	CLas negative
5		White	2			NaN	27.658	CLas negative	0	5448.4		45181	NaN	27.0487					CLas negative
6		Orange	2			NaN	27.9715	CLas negative	0	4379.8		45181	NaN	27.2348					CLas negative
2		Blue	3			NaN	25.2625	CLas negative	0	28888.9		45183	NaN	27.2499					CLas negative
3		Blue	6			NaN	26.0858	CLas negative	0	16283.3		45181	NaN	25.7608					CLas negative
3		White	6			NaN	24.7069	CLas negative	0	42536.4		45183	NaN	26.0571					CLas negative
1		Blue	10			NaN	23.3809	CLas negative	0	107101		45181	NaN	24.575					CLas negative
2		Blue	10			NaN	23.7497	CLas negative	0	82843.8		45181	NaN	23.6748					CLas negative
4		White	10			NaN	27.9341	CLas negative	0	4495.5		45181	NaN	27.2452					CLas negative
1		Blue	10			NaN	24.2299	CLas negative	0	59295.5		45183	NaN	25.2782					CLas negative
1		White	3			NaN	26.7185	CLas negative	0	10481.2		45181	NaN	26.234					CLas negative
2		Blue	4			NaN	27.6791	CLas negative	0	5369		45181	NaN	27.3488					CLas negative
2		White	1			NaN	31.3542	CLas negative	0	415.4		45181	NaN	31.4234					CLas negative
1		Blue	1			NaN	29.1537	CLas negative	0	1922.6		45183	NaN	31.0067					CLas negative
1A		Orange	1			NaN	27.154	CLas negative	0	7738.9		45183	NaN	28.6897	NaN	28.7298	NaN	28.589	CLas negative
1		Blue	2			NaN	26.846	CLas negative	0	9590.6		45181	NaN	26.9104					CLas negative
5A		Blue	3			NaN	25.5173	CLas negative	0	24192.3		45178	NaN	25.7865	37.0388	25.7368	NaN	26.2205	CLas negative
1		Orange	4			NaN	26.79	CLas negative	0	9972		45181	NaN	27.9845					CLas negative
1A		Blue	7			NaN	27.2718	CLas negative	0	7129.8		45183	NaN	29.0453					CLas negative
5		Blue	8			NaN	22.3432	CLas negative	0	220617		45184	NaN	23.5545					CLas negative
2		Blue	10			NaN	23.487	CLas negative	0	99471.6		45181	NaN	23.8094					CLas negative
3		Blue	10			NaN	23.1477	CLas negative	0	125988		45184	NaN	23.3335					CLas negative
4		Blue	10			NaN	22.318	CLas negative	0	224526		45184	NaN	23.4366					CLas negative
6		White	10			NaN	26.347	CLas negative	0	13575.6		45184	NaN	26.485					CLas negative
7		White	10			NaN	25.3428	CLas negative	0	27318.2		45184	NaN	26.1013					CLas negative
8		White	10			NaN	26.9974	CLas negative	0	8630.8		45184	NaN	27.133					CLas negative
2		Blue	10			NaN	24.2083	CLas negative	0	60197.3		45183	NaN	25.2265					CLas negative
3		White	10			NaN	28.3509	CLas negative	0	3362.8		45183	NaN	29.2268					CLas negative
4		White	10			NaN	29.0673	CLas negative	0	2042		45183	NaN	30.122					CLas negative
1A		Blue	10			NaN	23.7382	CLas negative	0	83507.9		45175	NaN	23.6187	NaN	23.653	NaN	23.6771	CLas negative
2A		Blue	10			NaN	23.0295	CLas negative	0	136794		45175	NaN	22.7055	NaN	22.7702	NaN	22.8078	CLas negative
3A		Blue	10			NaN	23.2384	CLas negative	0	118277		45175	37.5379	22.9366	NaN	23.0017	NaN	22.8747	CLas negative
4A		Blue	10			NaN	23.5749	CLas negative	0	93571.1		45178	NaN	23.6723	NaN	23.8468	NaN	23.8588	CLas negative
6A		White	10			NaN	24.1643	CLas negative	0	62067.4		45178	NaN	24.4091	NaN	24.1887	NaN	25.0244	CLas negative
7A		White	10			NaN	24.6226	CLas negative	0	45110		45178	NaN	25.3477	NaN	25.324	NaN	25.6952	CLas negative
8A		White	10			NaN	23.7234	CLas negative	0	84374.7		45178	NaN	25.007	NaN	24.4243	39.3468	24.6393	CLas negative
9A		White	10			NaN	24.297	CLas negative	0	56591.4		45178	NaN	24.8467	NaN	24.9496	NaN	25.1069	CLas negative
10A		Orange	10			NaN	22.2635	CLas negative	0	233201		45183	NaN	23.8279	NaN	23.6384	NaN	24.2571	CLas negative
11A		Orange	10			NaN	22.969	CLas negative	0	142680		45183	NaN	24.4266	NaN	25.3028	NaN	24.6654	CLas negative
1A		White	1			NaN	27.6853	CLas negative	0	5345.8		45183	NaN	29.4976	NaN	29.304	NaN	29.6903	CLas negative
2A		Blue	1			NaN	27.9177	CLas negative	0	4547		45175	NaN	28.0276	NaN	28.9561	NaN	28.436	CLas negative
1		Blue	2			NaN	27.2246	CLas negative	0	7368.1		45183	NaN	29.0176					CLas negative
2		White	2			NaN	33.0025	CLas negative	0	131.8		45183	NaN	33.9308					CLas negative
3		White	6			NaN	26.9709	CLas negative	0	8791.4		45184	NaN	27.1314					CLas negative
1		Blue	10			NaN	25.3816	CLas negative	0	26589.6		45184	NaN	26.1289					CLas negative
2		Blue	10			NaN	24.9535	CLas negative	0	35825.7		45184	NaN	25.582					CLas negative
3		Orange	1			NaN	28.4316	CLas negative	0	3179		45184	NaN	29.2505					CLas negative
1		White	1			NaN	29.7024	CLas negative	0	1312.1		45183	37.9547	29.7449					CLas negative
2		Blue	1			NaN	28.4934	CLas negative	0	3045.1		45183	NaN	29.46					CLas negative
2		White	4			NaN	25.9312	CLas negative	0	18134.1		45184	NaN	26.9053					CLas negative
1		Blue	10			NaN	26.7614	CLas negative	0	10172.8		45184	NaN	27.1725					CLas negative
3		Orange	1			NaN	30.3336	CLas negative	0	845.4		45184	NaN	30.9236					CLas negative
1		White	1			NaN	30.6561	CLas negative	0	675.4		45183	NaN	31.2817					CLas negative
1		Orange	2			NaN	30.7036	CLas negative	0	653.4		45181	NaN	31.1236					CLas negative
2		Blue	3			NaN	23.4779	CLas negative	0	100107		45183	NaN	24.6919					CLas negative
2		White	4			NaN	26.7433	CLas negative	0	10301.2		45184	NaN	27.1513					CLas negative
1A		Blue	5			NaN	26.1557	CLas negative	0	15510		45175	NaN	26.0593	NaN	26.2115	NaN	26.2023	CLas negative
1		Blue	10			NaN	25.1335	CLas negative	0	31604		45184	NaN	25.2257					CLas negative
9		Blue	6			39.187	27.0263	CLas negative	3.9	8458.7		45184	NaN	27.5303					CLas negative
2		White/Grey	1			NaN	32.071	CLas negative	0	252.1		45175	NaN	28.2827	NaN	28.4602	NaN	28.7233	CLas negative
3		Orange	1			NaN	31.4069	CLas negative	0	400.4		45175	NaN	27.5709	NaN	28.1601	NaN	28.0203	CLas negative
2		White	1			NaN	27.725	CLas negative	0	5199.9		45180	NaN	26.451	NaN	26.1555	NaN	26.2265	CLas negative
1A		Orange	1			NaN	28.0555	CLas negative	0	4130.8		45175	NaN	27.1624	NaN	27.4893	NaN	27.0785	CLas negative
13		White	2			NaN	24.8646	CLas negative	0	38112.5		45184	NaN	27.0227					CLas negative
4A		White	2			NaN	27.8766	CLas negative	0	4679.1		45178	NaN	27.7076	NaN	27.5777	NaN	27.873	CLas negative
1		Blue	5			NaN	31.3006	CLas negative	0	431.1		45178	NaN	29.2226	NaN	29.3818	NaN	29.6792	CLas negative
1		Orange	6			NaN	28.5152	CLas negative	0	2999.3		45180	NaN	27.5477	NaN	27.4772	NaN	27.2675	CLas negative
14		Orange	7			NaN	25.0446	CLas negative	0	33623.8		45184	NaN	26.0929					CLas negative
15A		Blue	7			NaN	24.5414	CLas negative	0	47732.9		45178	NaN	24.5496	NaN	24.9975	NaN	24.4988	CLas negative
26		White	8			NaN	24.9106	CLas negative	0	36911.8		45183	NaN	25.7165					CLas negative
23		Blue	9			NaN	27.3763	CLas negative	0	6629.2		45183	NaN	25.0345					CLas negative
1		Blue	10			NaN	23.927	CLas negative	0	73222.7		45184	NaN	24.5032					CLas negative
2		Blue	10			NaN	23.1327	CLas negative	0	127314		45184	NaN	24.1184					CLas negative
3		Blue	10			NaN	23.242	CLas negative	0	117984		45184	NaN	24.2714					CLas negative
4		Blue	10			NaN	22.773	CLas negative	0	163554		45184	NaN	23.9541					CLas negative
5		Blue	10			NaN	23.1388	CLas negative	0	126774		45184	NaN	24.0902					CLas negative
6		Blue	10			NaN	24.1577	CLas negative	0	62355.2		45184	NaN	24.6188					CLas negative
7		Blue	10			NaN	23.1608	CLas negative	0	124847		45184	NaN	24.0061					CLas negative
8		Blue	10			NaN	22.7346	CLas negative	0	167981		45184	NaN	24.0122					CLas negative
10		White	10			NaN	25.0687	CLas negative	0	33064.5		45184	NaN	26.0661					CLas negative
11		White	10			NaN	24.6217	CLas negative	0	45138.7		45184	NaN	25.5886					CLas negative
12		White	10			NaN	25.1402	CLas negative	0	31457.9		45184	NaN	26.1166					CLas negative
1		Blue	10			NaN	23.7117	CLas negative	0	85066.7		45183	NaN	24.8642					CLas negative
2		Blue	10			NaN	23.968	CLas negative	0	71160.4		45183	NaN	25.028					CLas negative
3		Blue	10			NaN	21.547	CLas negative	0	384079		45183	NaN	23.2395					CLas negative
4		Blue	10			NaN	22.33	CLas negative	0	222657		45183	NaN	23.777					CLas negative
5		Blue	10			NaN	21.8748	CLas negative	0	305695		45183	NaN	23.3866					CLas negative
6		Blue	10			NaN	21.7156	CLas negative	0	341553		45183	NaN	22.9563					CLas negative
7		Blue	10			NaN	22.0564	CLas negative	0	269387		45183	NaN	23.4033					CLas negative
8		Blue	10			NaN	22.3676	CLas negative	0	216900		45183	NaN	23.7351					CLas negative
9		Blue	10			NaN	21.728	CLas negative	0	338595		45183	NaN	23.1566					CLas negative
10		Blue	10			NaN	22.6782	CLas negative	0	174710		45183	NaN	23.1264					CLas negative
11		Blue	10			NaN	23.2272	CLas negative	0	119205		45183	NaN	23.1967					CLas negative
12		Blue	10			NaN	22.5203	CLas negative	0	195024		45183	NaN	23.0317					CLas negative
13		Blue	10			NaN	22.7097	CLas negative	0	170920		45183	NaN	23.1224					CLas negative
14		Blue	10			NaN	22.1267	CLas negative	0	256510		45183	NaN	22.9532					CLas negative
15		Blue	10			NaN	21.7039	CLas negative	0	344329		45183	NaN	23.4955					CLas negative
16		Blue	10			NaN	22.0259	CLas negative	0	275162		45183	NaN	23.3728					CLas negative
17		Blue	10			NaN	21.5332	CLas negative	0	387807		45183	NaN	23.2021					CLas negative
18		Blue	10			NaN	22.7518	CLas negative	0	165978		45183	NaN	23.1945					CLas negative
19		Blue	10			NaN	21.7823	CLas negative	0	326041		45183	NaN	22.3856					CLas negative
20		Blue	10			NaN	22.0528	CLas negative	0	270061		45183	NaN	22.9319					CLas negative
21		Blue	10			NaN	22.7804	CLas negative	0	162704		45183	NaN	22.9848					CLas negative
22		Blue	10			NaN	24.5854	CLas negative	0	46293.6		45183	39.2686	25.1907					CLas negative
24		White	10			NaN	24.8706	CLas negative	0	37954		45183	NaN	25.1947					CLas negative
25		White	10			NaN	24.5924	CLas negative	0	46068.2		45183	NaN	25.0161					CLas negative
2A		White	10			NaN	26.24	CLas negative	0	14625.6		45178	NaN	25.6647	38.7302	25.6115	NaN	25.8105	CLas negative
3A		White	10			NaN	26.1227	CLas negative	0	15870.9		45178	NaN	1	NaN	26.0326	NaN	25.9414	CLas negative
5A		Blue	10			NaN	22.5917	CLas negative	0	185557		45178	NaN	23.1704	NaN	23.2286	NaN	23.0728	CLas negative
6A		Blue	10			NaN	22.6803	CLas negative	0	174458		45178	NaN	23.2563	NaN	23.3122	NaN	23.2835	CLas negative
7A		Blue	10			NaN	22.5773	CLas negative	0	187432		45178	38.8458	23.2517	NaN	23.3073	NaN	23.4155	CLas negative
8A		Blue	10			NaN	22.3835	CLas negative	0	214503		45183	NaN	24.1005	38.5258	24.1101	NaN	24.1272	CLas negative
9A		Blue	10			NaN	22.8882	CLas negative	0	150946		45183	38.5092	24.2699	NaN	24.4336	NaN	24.3337	CLas negative
10A		Blue	10			NaN	23.045	CLas negative	0	135329		45183	38.9332	24.3668	NaN	24.3959	NaN	24.5075	CLas negative
11A		Blue	10			NaN	23.0926	CLas negative	0	130912		45175	NaN	23.0834	NaN	23.018	NaN	22.9619	CLas negative
12A		Blue	10			NaN	22.7214	CLas negative	0	169528		45175	37.4331	22.5015	NaN	22.5781	NaN	22.686	CLas negative
13A		Blue	10			NaN	23.2181	CLas negative	0	119960		45175	NaN	22.9353	NaN	23.0549	NaN	22.9813	CLas negative
14A		Blue	10			NaN	25.0558	CLas negative	0	33362.1		45178	NaN	24.8043	NaN	24.8619	NaN	24.8604	CLas negative
3		White	2			NaN	32.0831	CLas negative	0	250		45180	NaN	30.4454	NaN	29.1025	NaN	28.8514	CLas negative
3		White/Grey	2			NaN	30.9502	CLas negative	0	550.3		45181	NaN	31.3318					CLas negative
3		Blue	3			NaN	31.6154	CLas negative	0	346.3		45177	NaN	28.6936	NaN	28.4654	NaN	28.9852	CLas negative
2		Blue	3			NaN	29.0247	CLas negative	0	2103.4		45181	NaN	28.1892					CLas negative
16		White	3			NaN	25.3285	CLas negative	0	27592		45183	NaN	25.9785					CLas negative
2A		White	3			NaN	27.4646	CLas negative	0	6233.6		45178	NaN	28.1983	NaN	28.4989	NaN	28.1519	CLas negative
4		White/Grey	4			NaN	34.2164	CLas negative	0	56.6		45177	NaN	32.1285	NaN	31.4406	NaN	31.2537	CLas negative
2		Blue	4			NaN	28.0512	CLas negative	0	4143.3		45180	NaN	26.0007	NaN	25.8126	NaN	25.8754	CLas negative
3A		Orange	4			NaN	26.231	CLas negative	0	14717.2		45178	NaN	27.1541	NaN	26.8417	NaN	26.584	CLas negative
5		Orange	5			NaN	32.585	CLas negative	0	176.3		45176	NaN	30.9545	39.1255	29.8526	NaN	30.9141	CLas negative
1		Orange	5			NaN	28.4612	CLas negative	0	3114.2		45180	NaN	26.9175	NaN	27.6281	NaN	26.808	CLas negative
4		Blue	5			NaN	26.914	CLas negative	0	9147.1		45184	NaN	28.184					CLas negative
1A		Orange	5			NaN	25.7287	CLas negative	0	20880.2		45183	NaN	27.3985					CLas negative
9A		Blue	5			NaN	26.6848	CLas negative	0	10730.1		45183	NaN	27.7115					CLas negative
1		Orange	7			NaN	26.0887	CLas negative	0	16250.4		45181	NaN	26.1065					CLas negative
1		White	7			NaN	27.0219	CLas negative	0	8485.1		45184	NaN	27.1998					CLas negative
1A		Blue	7			NaN	25.4033	CLas negative	0	26192.2		45178	38.5724	25.3172	38.5438	25.4767	38.5671	25.3553	CLas negative
1		Blue	10			NaN	28.9522	CLas negative	0	2212.3		45175	NaN	26.9866	NaN	27.4006	NaN	27.3789	CLas negative
2		Blue	10			NaN	28.298	CLas negative	0	3489.1		45177	NaN	26.4581	NaN	26.9451	NaN	27.4706	CLas negative
2		White	10			NaN	25.9235	CLas negative	0	18232.6		45184	NaN	27.1081					CLas negative
3		Blue	10			NaN	25.2359	CLas negative	0	29429.3		45184	NaN	26.7697					CLas negative
2A		Blue	10			NaN	23.8744	CLas negative	#VALUE!	751.5		45183	NaN	24.8122					CLas negative
3A		Blue	10			NaN	24.406	CLas negative	#VALUE!	52454.3		45183	NaN	26.0422					CLas negative
4A		Blue	10			NaN	25.174	CLas negative	0	30727		45183	NaN	25.5466					CLas negative
5A		Blue	10			NaN	24.3181	CLas negative	0	55764.4		45183	NaN	24.3864					CLas negative
6A		Blue	10			NaN	24.41	CLas negative	0	52308.3		45183	NaN	24.8253					CLas negative
7A		Blue	10			NaN	24.4317	CLas negative	0	51525		45183	NaN	25.0312					CLas negative
8A		Blue	10			NaN	23.9969	CLas negative	0	69743.9		45183	NaN	25.3154					CLas negative
10A		White	10			NaN	24.3591	CLas negative	0	54195		45183	NaN	25.0758					CLas negative
11A		White	10			NaN	25.4408	CLas negative	0	25516.5		45183	NaN	25.2316					CLas negative
12		White	10			NaN	24.3983	CLas negative	0	52734.7		45183	NaN	24.7926					CLas negative
13		White	10			NaN	25.1703	CLas negative	0	30804.8		45183	NaN	25.347					CLas negative
14		White	10			NaN	25.1545	CLas negative	0	31147		45183	NaN	26.1286					CLas negative
15		White	10			NaN	24.7143	CLas negative	0	42318.2		45183	NaN	25.2618					CLas negative
1		Blue	2			NaN	29.5379	CLas negative	0	1471.4		45180	NaN	28.0379	NaN	27.8932	NaN	27.5434	CLas negative
1A		Orange	2			NaN	27.0303	CLas negative	0	8435.4		45178	39.5461	28.064	39.0232	28.9062	NaN	28.082	CLas negative
2		Blue	3			NaN	29.0115	CLas negative	0	2122.8		45176	39.2222	26.6482	NaN	26.3156	NaN	26.4764	CLas negative
2		Orange	3			NaN	27.5448	CLas negative	0	5895.4		45180	NaN	25.8525	NaN	25.6756	NaN	26.0058	CLas negative
1		Orange	3			NaN	28.0509	CLas negative	0	4144.1		45181	NaN	27.7732					CLas negative
2		White/Grey	3			NaN	30.4237	CLas negative	0	794		45181	NaN	30.2812					CLas negative
2		Blue	4			NaN	28.1114	CLas negative	0	3973.1		45184	NaN	28.0693					CLas negative
4A		Blue	4			NaN	27.5673	CLas negative	0	5803.5		45183	NaN	28.764	NaN	29.1982	NaN	28.7843	CLas negative
4		Orange	5			NaN	27.8668	CLas negative	0	4710.9		45184	NaN	28.6612					CLas negative
3		Orange	5			NaN	24.618	CLas negative	0	45254.7		45183	NaN	24.9236					CLas negative
4		Orange	6			NaN	28.4987	CLas negative	0	3033.9		45178	NaN	26.1512	NaN	26.1514	NaN	26.3211	CLas negative
3		White	7			NaN	29.8704	CLas negative	0	1167.3		45184	NaN	29.8911					CLas negative
2		Blue	7			NaN	23.8172	CLas negative	0	79039		45183	NaN	25.4744					CLas negative
2A		White	7			NaN	24.6265	CLas negative	0	44988.7		45183	NaN	26.3	NaN	26.5188	38.5172	27.1166	CLas negative
3		White/Grey	9			NaN	30.4865	CLas negative	0	760		45178	NaN	28.1023	NaN	27.8821	NaN	27.8381	CLas negative
1		Blue	10			NaN	27.8836	CLas negative	0	4656.1		45176	NaN	25.0524	NaN	25.0654	NaN	25.0089	CLas negative
1		Blue	10			NaN	27.0517	CLas negative	0	8310.4		45184	NaN	27.633					CLas negative
1A		White	10			NaN	23.7756	CLas negative	0	81365.8		45183	NaN	25.0693					CLas negative
3A		Blue	10			NaN	24.8554	CLas negative	0	38358.6		45183	NaN	26.4366	NaN	26.6093	NaN	26.3792	CLas negative
3		Orange	1			NaN	0	CLas negative	0	1003.2	Re-run QC failure	45177	NaN	28.6589	NaN	29.2647	NaN	28.8285	CLas negative
3		Blue	1			NaN	30.4495	CLas negative	0	779.9		45181	NaN	29.8074					CLas negative
3A		Orange	1			NaN	28.3139	CLas negative	0	3450.7		45175	NaN	27.823	NaN	27.792	NaN	28.0791	CLas negative
3		White	2			NaN	30.0538	CLas negative	0	1027.3		45180	NaN	27.7315	NaN	27.6281	NaN	27.7657	CLas negative
4		White	3			NaN	26.1283	CLas negative	0	15809.1		45184	NaN	28.2663					CLas negative
1A		White	3			NaN	26.3628	CLas negative	0	13427.2		45175	NaN	26.2352	NaN	27.1412	NaN	26.4864	CLas negative
2		Blue	4			NaN	29.889	CLas negative	0	1152.2		45180	NaN	27.1214	NaN	27.5493	NaN	27.4972	CLas negative
2		White/Grey	4			NaN	25.9706	CLas negative	0	17643.4		45181	NaN	25.8348					CLas negative
2		White	4			NaN	28.1796	CLas negative	0	3788.9		45183	NaN	27.8248	NaN	27.8659	NaN	27.873	CLas negative
2A		Blue	4			NaN	25.9508	CLas negative	0	17888.7		45175	NaN	25.6295	NaN	25.7536	NaN	25.9363	CLas negative
4		White/Grey	5			NaN	33.0294	CLas negative	0	129.3		45177	NaN	30.7764	39.3486	30.9517	NaN	30.2569	CLas negative
1		Orange	5			NaN	29.0631	CLas negative	0	2047.9		45181	NaN	28.4424					CLas negative
1		Blue	5			NaN	26.4721	CLas negative	0	12442.7		45183	NaN	27.0748					CLas negative
2		Blue	6			NaN	28.9518	CLas negative	0	2213		45177	NaN	28.3097	NaN	26.8513	NaN	26.8411	CLas negative
1		Orange	6			NaN	27.1703	CLas negative	0	7651.7		45184	NaN	27.3677					CLas negative
1		Orange	7			NaN	28.3701	CLas negative	0	3318.2		45180	NaN	26.2195	NaN	26.9123	NaN	26.5397	CLas negative
1		Blue	10			NaN	30.6941	CLas negative	0	657.7		45178	NaN	28.1817	NaN	28.2631	NaN	28.1484	CLas negative
2		Orange	10			NaN	25.6874	CLas negative	0	21490.6		45184	NaN	25.6061					CLas negative
3		White	10			NaN	25.7016	CLas negative	0	21278.6		45184	NaN	27.0117					CLas negative
2		Blue	1			NaN	33.0077	CLas negative	0	131.3		45180	NaN	27.7031	NaN	27.8617	NaN	27.7149	CLas negative
3		Blue	1			NaN	30.4681	CLas negative	0	769.8		45180	NaN	28.261	NaN	28.4624	NaN	28.4428	CLas negative
3		Orange	1			NaN	26.0807	CLas negative	0	16341.7		45184	NaN	27.9485					CLas negative
3A		Orange	1			NaN	29.3717	CLas negative	0	1651.9		45178	NaN	29.5335	NaN	29.4466	NaN	29.6608	CLas negative
1		Orange	2			NaN	31.7567	CLas negative	0	313.8		45180	NaN	29.0666	NaN	29.4096	NaN	28.915	CLas negative
1		White/Grey	2			NaN	28.8859	CLas negative	0	2316.9		45181	NaN	29.2482					CLas negative
2		Orange	2			NaN	27.7361	CLas negative	0	5159.8		45183	NaN	28.0866	NaN	27.8689	NaN	28.0363	CLas negative
2A		White	4			NaN	26.6867	CLas negative	0	10715.5		45178	NaN	27.2506	NaN	26.6506	NaN	26.6418	CLas negative
2		Orange	5			NaN	33.2108	CLas negative	0	114		45177	NaN	35.2673	NaN	31.1867	NaN	32.2593	CLas negative
1		Blue	7			NaN	29.909	CLas negative	0	1136.3		45177	NaN	26.7113	NaN	26.8673	NaN	27.3606	CLas negative
2		Orange	7			NaN	26.1047	CLas negative	0	16071.2		45181	NaN	26.2276					CLas negative
2		White	7			NaN	25.2299	CLas negative	0	29552.2		45184	NaN	26.2568					CLas negative
1A		Blue	7			NaN	26.5985	CLas negative	0	11394.4		45178	NaN	26.7052	NaN	26.8623	NaN	26.6554	CLas negative
3		White	8			NaN	26.2647	CLas negative	0	14376.6		45183	NaN	26.5019	NaN	26.262	NaN	27.0208	CLas negative
4		Blue	9			NaN	26.4496	CLas negative	0	12639.3		45183	NaN	26.1753	NaN	26.0378	NaN	26.3088	CLas negative
1		White	10			NaN	24.0841	CLas negative	0	65635		45184	NaN	25.5819					CLas negative
4		Blue	10			NaN	31.4469	CLas negative	0	389.4		45184	NaN	25.2016					CLas negative
1A		Orange	10			NaN	25.0697	CLas negative	0	33040.1		45183	NaN	25.1447	NaN	25.0499	NaN	25.2542	CLas negative
1		Orange	1			NaN	33.2373	CLas negative	0	111.9		45181	NaN	32.5922					CLas negative
1		Orange	1			NaN	31.6869	CLas negative	0	329.4		45181	NaN	30.7223					CLas negative
2		White	1			NaN	31.6578	CLas negative	0	336.2		45181	NaN	30.639					CLas negative
2		Blue	1			NaN	27.5865	CLas negative	0	5726.4		45183	NaN	31.7264					CLas negative
2A		Blue	1			NaN	27.1433	CLas negative	0	7796.8		45184	NaN	27.5397					CLas negative
3A		White	1			NaN	28.7145	CLas negative	0	2610.6		45184	NaN	29.0975					CLas negative
1		Blue	2			NaN	29.8524	CLas negative	0	1181.9		45177	NaN	27.6343	39.5988	27.2529	NaN	27.3119	CLas negative
2		Orange	2			NaN	33.1782	CLas negative	0	116.6		45176	NaN	29.1402	NaN	29.3528	NaN	29.705	CLas negative
1		White	10			NaN	29.3014	CLas negative	0	1734.8		45183	NaN	28.8217					CLas negative
3		White	10			NaN	0	**				45183	NaN	26.9594					CLas negative
1A		Blue	10			NaN	25.3583	CLas negative	0	27025.5		45184	NaN	25.7314					CLas negative
2		Orange	2			37.0061	27.2894	CLas negative	16.6	7042.5		45183	37.2941	26.6129					CLas negative
1		White	1			NaN	34.8062	CLas negative	0	37.5		45176	NaN	31.2267	37.5921	30.9749	NaN	32.6947	CLas negative
2		Blue	1			NaN	34.4234	CLas negative	0	49		45176	NaN	33.8805	NaN	31.4078	NaN	33.0168	CLas negative
2		White	1			NaN	33.2667	CLas negative	0	109.6		45181	NaN	31.7056					CLas negative
3		Blue	1			NaN	30.1123	CLas negative	0	986.3		45181	NaN	29.9323					CLas negative
1		Blue	1			NaN	30.9214	CLas negative	0	561.4		45181	NaN	30.6852					CLas negative
1A		Blue	2			NaN	27.5904	CLas negative	0	5711		45184	NaN	28.3267					CLas negative
3		Orange	3			NaN	30.5345	CLas negative	0	735		45178	NaN	28.3984	NaN	28.7459	NaN	29.7181	CLas negative
1		Orange	3			NaN	28.4512	CLas negative	0	3136		45181	NaN	28.3643					CLas negative
3A		White	3			NaN	26.7162	CLas negative	0	10497.7		45184	NaN	27.2763					CLas negative
1		White	7			NaN	27.8878	CLas negative	0	4642.7		45183	NaN	0					**
3		Blue	8			NaN	24.1182	CLas negative	0	64094.7		45183	NaN	24.0058					CLas negative
2A		Blue	10			NaN	24.9335	CLas negative	0	36327.5		45184	NaN	25.4503					CLas negative
1		Orange	9			38.025	25.8772	CLas negative	8.4	18828.8		45183	NaN	25.2677					CLas negative
12A		Blue	10			38.2088	22.0841	CLas negative	7.4	264248		45184	36.8921	23.0792					CLas negative
3		Blue	1			NaN	35.8342	CLas negative	0	18.3		45181	NaN	28.7511					CLas negative
9		White	2			NaN	34.1625	CLas negative	0	58.8		45175	NaN	NaN	NaN	31.69	33.2651	32.9522	CLas negative
5		White	2			NaN	27.2263	CLas negative	0	7358.9		45181	38.6519	28.3052					CLas negative
2		Orange	3			NaN	31.1414	CLas negative	0	481.7		45177	NaN	27.6045	NaN	27.564	NaN	28.454	CLas negative
4		Blue	3			NaN	27.8835	CLas negative	0	4656.5		45181	NaN	27.1885					CLas negative
2		White	3			NaN	28.9029	CLas negative	0	2289.7		45181	NaN	27.9002					CLas negative
13A		Blue	4			NaN	26.4555	CLas negative	0	12587.8		45184	NaN	27.3486					CLas negative
1		Orange	8			NaN	25.9311	CLas negative	0	18135.3		45181	NaN	24.8661					CLas negative
4		Blue	9			NaN	29.6283	CLas negative	0	1381.6		45177	39.5184	27.7061	NaN	30.8295	NaN	27.6906	CLas negative
18		White	9			NaN	24.549	CLas negative	0	47482.9		45183	NaN	25.1436					CLas negative
1		Orange	10			NaN	28.2655	CLas negative	0	3568.9		45177	NaN	25.221	NaN	26.0934	NaN	25.3244	CLas negative
3		Blue	10			NaN	27.2227	CLas negative	0	7377.4		45177	NaN	24.9687	NaN	24.6316	NaN	25.3969	CLas negative
5		Blue	10			NaN	29.6734	CLas negative	0	1338.8		45176	NaN	27.2588	NaN	28.1992	NaN	28.5087	CLas negative
6		Blue	10			NaN	27.5441	CLas negative	0	5897.9		45176	NaN	24.952	NaN	24.587	NaN	25.9788	CLas negative
7		White	10			NaN	29.269	CLas negative	0	1774.4		45176	NaN	27.4433	NaN	26.7663	NaN	27.1548	CLas negative
8		White	10			NaN	30.6413	CLas negative	0	682.4		45175	NaN	NaN	NaN	27.4305	27.6885	27.7202	CLas negative
1		Orange	10			NaN	26.0992	CLas negative	0	16132		45181	NaN	25.4353					CLas negative
2		Orange	10			NaN	25.2329	CLas negative	0	29491.2		45181	NaN	25.2559					CLas negative
3		Orange	10			NaN	25.034	CLas negative	0	33873		45181	NaN	24.2165					CLas negative
2		Blue	10			NaN	26.2925	CLas negative	0	14101		45183	NaN	25.5498					CLas negative
3		Blue	10			NaN	24.9465	CLas negative	0	35999.7		45183	NaN	25.1115					CLas negative
4		Blue	10			NaN	25.2762	CLas negative	0	28615.6		45183	NaN	24.946					CLas negative
5		Blue	10			NaN	25.221	CLas negative	0	29736.8		45183	NaN	24.9961					CLas negative
6		Blue	10			NaN	25.4677	CLas negative	0	25042.8		45183	NaN	25.053					CLas negative
7		Blue	10			NaN	26.3115	CLas negative	0	13914.8		45183	NaN	25.8573					CLas negative
8		Blue	10			NaN	25.1414	CLas negative	0	31432.4		45183	NaN	26.2144					CLas negative
9		Blue	10			NaN	0	**				45183	NaN	24.9124					CLas negative
10		Blue	10			NaN	25.2517	CLas negative	0	29108.6		45183	NaN	0					**
11		White	10			NaN	25.6715	CLas negative	0	21729.1		45183	NaN	26.1411					CLas negative
12		White	10			NaN	25.2027	CLas negative	0	30118.8		45183	NaN	25.5201					CLas negative
13		White	10			NaN	25.6576	CLas negative	0	21941.3		45183	NaN	25.5441					CLas negative
14		White	10			NaN	26.1321	CLas negative	0	15767.4		45183	NaN	26.1932					CLas negative
15		White	10			NaN	25.3507	CLas negative	0	27167.8		45183	NaN	25.3631					CLas negative
16		White	10			NaN	26.7897	CLas negative	0	9974		45183	NaN	26.9145					CLas negative
17		White	10			NaN	25.2314	CLas negative	0	29521.2		45183	NaN	28.8279					CLas negative
1A		Blue	10			NaN	22.4995	CLas negative	0	197864		45184	NaN	22.9128					CLas negative
2A		Blue	10			NaN	23.3879	CLas negative	0	106579		45184	NaN	23.7604					CLas negative
3A		Blue	10			NaN	22.5211	CLas negative	0	194910		45184	NaN	23.0135					CLas negative
4A		Blue	10			NaN	22.4832	CLas negative	0	200128		45184	NaN	23.0366					CLas negative
5A		Blue	10			NaN	22.5662	CLas negative	0	188883		45184	NaN	23.0003					CLas negative
6A		Blue	10			NaN	22.6191	CLas negative	0	182058		45184	NaN	23.098					CLas negative
7A		Blue	10			NaN	24.168	CLas negative	0	61907.5		45184	NaN	24.6476					CLas negative
8A		Blue	10			NaN	22.3816	CLas negative	0	214799		45184	NaN	22.7976					CLas negative
9A		Blue	10			NaN	22.6039	CLas negative	0	183986		45184	NaN	23.415					CLas negative
10A		Blue	10			NaN	24.487	CLas negative	0	49577.1		45184	NaN	25.1746					CLas negative
11A		Blue	10			NaN	22.2541	CLas negative	0	234737		45184	NaN	22.8325					CLas negative
14A		White	10			NaN	25.1552	CLas negative	0	31131.4		45184	NaN	25.7726					CLas negative
1		White	1			NaN	32.1116	CLas negative	0	245.1		45181	NaN	32.0215					CLas negative
14A		Blue	2			NaN	23.6116	CLas negative	0	91208		45184	NaN	23.9662					CLas negative
20A		White	2			NaN	26.5465	CLas negative	0	11814.2		45184	NaN	27.0807					CLas negative
21A		Orange	2			NaN	24.2373	CLas negative	0	58992		45184	NaN	25.0346					CLas negative
3		White	3			NaN	30.7251	CLas negative	0	643.7		45177	38.8361	28.4908	NaN	28.6207	NaN	29.4498	CLas negative
2		Orange	3			NaN	26.5728	CLas negative	0	11600.5		45181	NaN	25.7725					CLas negative
1		Orange	3			NaN	27.2441	CLas negative	0	7268.3		45183	NaN	27.1245					CLas negative
4		White	4			NaN	27.971	CLas negative	0	4381.3		45183	NaN	0					**
1		Blue	6			NaN	31.0673	CLas negative	0	507.2		45178	NaN	28.0757	NaN	28.0808	NaN	28.1953	CLas negative
2		Orange	6			NaN	27.3241	CLas negative	0	6874.4		45178	NaN	25.1851	38.8514	25.0816	NaN	25.2486	CLas negative
2		Orange	6			NaN	30.036	CLas negative	0	1040.1		45181	NaN	29.8168					CLas negative
4		Blue	7			NaN	25.3801	CLas negative	0	26618.7		45181	NaN	24.6507					CLas negative
3		White	8			NaN	26.6284	CLas negative	0	11159.7		45181	NaN	25.1193					CLas negative
1		Orange	10			NaN	25.6956	CLas negative	0	21367.1		45181	NaN	25.0121					CLas negative
2		White	10			NaN	25.0512	CLas negative	0	33469.1		45183	NaN	26.1148					CLas negative
3		White	10			NaN	0	CLas negative				45183	NaN	25.4768					CLas negative
5		Blue	10			NaN	23.1565	CLas negative	0	125221		45183	NaN	23.5421					CLas negative
6		Blue	10			NaN	23.7138	CLas negative	0	84939.9		45183	NaN	23.6145					CLas negative
7		Blue	10			NaN	23.2306	CLas negative	0	118920		45183	NaN	23.6372					CLas negative
1A		Blue	10			NaN	21.938	CLas negative	0	292542		45184	NaN	22.4387					CLas negative
2A		Blue	10			NaN	21.5476	CLas negative	0	383937		45184	NaN	22.3968					CLas negative
3A		Blue	10			NaN	21.6759	CLas negative	0	351118		45184	39.0927	22.2636					CLas negative
4A		Blue	10			NaN	21.5434	CLas negative	0	385066		45184	NaN	22.1095					CLas negative
5A		Blue	10			NaN	22.1033	CLas negative	0	260731		45184	NaN	22.7508					CLas negative
6A		Blue	10			NaN	21.9667	CLas negative	0	286756		45184	NaN	22.932					CLas negative
7A		Blue	10			NaN	21.4246	CLas negative	0	418253		45184	NaN	22.1605					CLas negative
8A		Blue	10			NaN	21.3338	CLas negative	0	445565		45184	NaN	22.0172					CLas negative
9A		Blue	10			NaN	21.4386	CLas negative	0	414194		45184	NaN	22.0022					CLas negative
10A		Blue	10			NaN	21.7377	CLas negative	0	336315		45184	NaN	22.2614					CLas negative
11A		Blue	10			NaN	21.3946	CLas negative	0	427083		45184	NaN	21.8655					CLas negative
12A		Blue	10			NaN	21.5498	CLas negative	0	383343		45184	NaN	22.2139					CLas negative
13A		Blue	10			NaN	21.6178	CLas negative	0	365607		45184	NaN	22.0173					CLas negative
15A		White	10			NaN	23.7857	CLas negative	0	80790.9		45184	NaN	24.085					CLas negative
16A		White	10			NaN	23.9158	CLas negative	0	73793.4		45184	NaN	24.2519					CLas negative
17A		White	10			NaN	24.8304	CLas negative	0	39031.9		45184	NaN	25.3568					CLas negative
18A		White	10			NaN	25.275	CLas negative	0	28639.1		45184	NaN	25.5722					CLas negative
19A		White	10			NaN	24.6913	CLas negative	0	43002.9		45184	NaN	25.2698					CLas negative
1		Blue	1			NaN	31.777	CLas negative	0	309.4		45183	NaN	31.1566					CLas negative
1		Blue	1			37.8568	32.1242	CLas negative	9.4	243		45183	NaN	29.4885					CLas negative
1		Blue	1			NaN	31.62	CLas negative	0	345.8	Re-run QC failure	45177	NaN	29.3534	NaN	30.2827	NaN	30.4016	CLas negative
1		White	1			NaN	31.8932	CLas negative	0	285.4		45181	NaN	32.2829					CLas negative
1		White	1			NaN	29.5511	CLas negative	0	1457.9		45181	NaN	28.7123					CLas negative
1A		Orange	3			NaN	25.7152	CLas negative	0	21078.7		45184	NaN	26.7537					CLas negative
1A		White	1			NaN	28.301	CLas negative	0	3481.7		45184	NaN	28.4885					CLas negative
2		Blue	2			NaN	32.1045	CLas negative	0	246.3		45183	NaN	32.2468					CLas negative
1A		White	2			NaN	27.641	CLas negative	0	5513.3		45184	NaN	28.1696					CLas negative
2A		Blue	6			NaN	24.031	CLas negative	0	68105.9		45184	NaN	24.7166					CLas negative
3		White	9			NaN	29.356	CLas negative	0	1670.1		45183	NaN	29.0555					CLas negative
1		Blue	10			NaN	27.2492	CLas negative	0	7242.5		45183	NaN	27.3217					CLas negative
2		White	1			37.8473	29.0907	CLas negative	9.5	2008.9		45183	NaN	31.229					CLas negative
1		Blue	1			NaN	31.7109	CLas negative	0	324		45183	NaN	31.5617					CLas negative
2A		White	2			NaN	28.4516	CLas negative	0	3135.1		45184	NaN	28.9649					CLas negative
1A		Blue	5			NaN	23.6545	CLas negative	0	88520		45184	NaN	24.1005					CLas negative
2		White	3			NaN	28.125	CLas negative	0	3935.7		45183	NaN	27.5581					CLas negative
1A		White	3			NaN	26.3648	CLas negative	0	13408.3		45184	NaN	26.7683					CLas negative
1		Blue	5			NaN	0	**				45183	NaN	28.2187					CLas negative
1		White	1			NaN	30.521	CLas negative	0	742		45181	NaN	29.6407					CLas negative
1		Blue	1			NaN	36.0367	CLas negative	0	15.9		45183	NaN	35.493					CLas negative
1A		Blue	2			NaN	25.3251	CLas negative	0	27657.6		45184	NaN	25.7906					CLas negative
2A		White	6			NaN	24.592	CLas negative	0	46082.4		45184	NaN	24.9811					CLas negative
2		White	4			38.7981	30.1406	CLas negative	5	967		45183	NaN	29.7885					CLas negative
1		White	1			NaN	33.3846	CLas negative	0	101		45181	NaN	32.4454					CLas negative
1		Blue	1			NaN	31.0571	CLas negative	0	510.8		45183	NaN	31.3478					CLas negative
3		Orange	3			NaN	31.2826	CLas negative	0	436.6		45183	NaN	31.7621					CLas negative
1		Orange	3			NaN	30.4048	CLas negative	0	804.5		45181	NaN	30.3537					CLas negative
1		White	1			NaN	28.8354	CLas negative	0	2399.9		45181	NaN	28.511					CLas negative
2		Blue	1			NaN	30.2598	CLas negative	0	890		45181	NaN	28.9418					CLas negative
1		Orange	1			NaN	33.7296	CLas negative	0	79.4		45175	NaN	NaN	NaN	31.6291	32.0371	31.3196	CLas negative
2		White	1			NaN	32.2478	CLas negative	0	222.9		45175	NaN	NaN	NaN	29.5081	30.2514	29.7995	CLas negative
1		Orange	1			NaN	31.7497	CLas negative	0	315.3		45181	NaN	30.4804					CLas negative
1		White	1			NaN	32.0521	CLas negative	0	255.5		45183	NaN	32.4886					CLas negative
2A		White	7			NaN	26.3388	CLas negative	0	13653		45184	NaN	26.6754					CLas negative
1A		Blue	8			NaN	25.0971	CLas negative	0	32416.7		45184	NaN	25.5451					CLas negative
1		Blue	2			NaN	31.1761	CLas negative	0	470.2		45183	NaN	31.0599					CLas negative
2		White	3			NaN	28.9637	CLas negative	0	2194.7		45183	NaN	28.9686					CLas negative
1A		Blue	3			NaN	27.1805	CLas negative	0	7597.3		45184	NaN	27.6647					CLas negative
2A		White	3			NaN	27.5745	CLas negative	0	5774.6		45184	NaN	28.6384					CLas negative
1		Orange	5			NaN	28.6555	CLas negative	0	2720.1		45175	NaN	NaN	NaN	27.0865	27.1736	27.1719	CLas negative
1		Orange	1			NaN	29.8323	CLas negative	0	1198.6		45175	NaN	NaN	NaN	29.25	28.5458	28.1665	CLas negative
1		Blue	1			NaN	31.38	CLas negative	0	407.9		45181	NaN	31.2743					CLas negative
2A		White	2			NaN	27.3578	CLas negative	0	6715.2		45184	NaN	27.8167					CLas negative
1		Blue	3			NaN	30.3005	CLas negative	0	865.1		45183	NaN	30.4314					CLas negative
1A		Blue	5			NaN	25.891	CLas negative	0	18649.6		45184	NaN	26.1882					CLas negative
3A		Orange	5			NaN	25.9201	CLas negative	0	18275		45184	NaN	26.6556					CLas negative
1		Blue	1			NaN	0	**				45183	NaN	32.6633					CLas negative

## Sheet: Field0221_0721_B_nymphs_only
Sub ID #	# Adults	Nymphs	Nymph Stage	Run 1 Las multiplex	Run 1 WGLS-IC	qPCR Results	qPCR RNR Copy Number	qPCR WG Copy Number	Triplicate Date Tested	Run 2 Las	Run 2 WGLS-IC	Run 3 Las	Run 3 WGLS-IC	Run 4 Las	Run 4 WGLS-IC
N/A		1		NaN	32.3732	CLas negative			45184	NaN	34.1949					CLas negative
white		1		NaN	31.3322	CLas negative			45183	NaN	31.2409					CLas negative
White		1		NaN	0	**			45183	NaN	37.5605					CLas negative
White		1		NaN	29.1367	CLas negative			45184	NaN	29.7554					CLas negative
N/A		2		NaN	32.0852	CLas negative			45184	NaN	32.7358					CLas negative
N/A		2		NaN	31.3389	CLas negative			45184	NaN	31.2752					CLas negative
White	0	3		NaN	30.2659	CLas negative			45181	NaN	29.7904					CLas negative
N/A		3		NaN	30.3077	CLas negative			45184	NaN	32.1443					CLas negative
White		3		NaN	30.3779	CLas negative			45183	NaN	31.331	NaN	31.6299	NaN	31.5997	CLas negative
N/A		4		NaN	0	* **			45184	NaN	0					**
White		4		NaN	28.4899	CLas negative			45175	NaN	28.7484	NaN	28.657	NaN	28.6565	CLas negative
White		4		NaN	30.7538	CLas negative			45184	NaN	31.2187					CLas negative
N/A	0	5		NaN	31.4057	CLas negative			45181	NaN	30.9008					CLas negative
White		5		NaN	32.7122	CLas negative			45178	NaN	34.0449	NaN	32.8927	NaN	33.1426	CLas negative
White		5		NaN	32.2522	CLas negative			45178	NaN	32.106	NaN	32.8666	NaN	32.1772	CLas negative
White		5		NaN	0	*	**		45183	NaN	NaN	NaN	NaN	NaN	NaN	**
White		5		NaN	0	*	**		45183	NaN	39.4292					CLas negative
White		5		NaN	33.5324	CLas negative			45183	NaN	33.7344	NaN	33.7344	NaN	37.0064	CLas negative
White		5		NaN	0	*	**		44277	0	37.3517	0	37.3086			CLas negative
White		5		NaN	0	*	**		44277	0	0	0	0			CLas negative
White		5		NaN	0	*	**		44277	0	0	0	0			CLas negative
White		5		NaN	34.7765	CLas negative			44389	NaN	34.7765					CLas negative
White		5		NaN	33.5429	CLas negative			45178	NaN	35.3643	NaN	32.9213	NaN	33.5372	CLas negative
White		5		NaN	29.6316	CLas negative			45178	NaN	27.0625	NaN	27.2782	NaN	27.4263	CLas negative
White		5		NaN	30.7318	CLas negative			45178	NaN	31.1029	NaN	31.0368	NaN	30.7849	CLas negative
White		5		NaN	36.2161	CLas negative			45178	NaN	36.459	NaN	36.4046	NaN	NaN	CLas negative
White		5		NaN	33.4789	CLas negative			45178	NaN	35.3825	NaN	34.8257	NaN	34.0768	CLas negative
White		5		NaN	28.4149	CLas negative			45178	NaN	29.0286	NaN	29.1535	NaN	29.1212	CLas negative
White		5		NaN	28.945	CLas negative			45183	NaN	30.5715	NaN	30.7551	NaN	31.0124	CLas negative
White		5		NaN	31.0359	CLas negative			45183	NaN	32.5193	NaN	32.2964	NaN	32.4031	CLas negative
White		5		NaN	31.1006	CLas negative			45175	NaN	30.4444	NaN	30.409	39.2755	30.2117	CLas negative
White		5		NaN	32.2794	CLas negative			45175	38.6541	31.2611	NaN	32.1503	38.3886	31.5907	CLas negative
White		5		NaN	28.2655	CLas negative			45184	NaN	28.8631					CLas negative
White		5		NaN	29.6309	CLas negative			45184	NaN	28.735					CLas negative
White		5		NaN	30.1713	CLas negative			45184	NaN	30.2777					CLas negative
White		5		NaN	30.2412	CLas negative			45184	NaN	30.3292					CLas negative
White		5		NaN	30.9786	CLas negative			45184	NaN	30.805					CLas negative
White		5		NaN	30.7431	CLas negative			45184	NaN	30.7942					CLas negative
White		5		NaN	29.281	CLas negative			45184	NaN	29.637					CLas negative
White		5		NaN	30.3872	CLas negative			45184	NaN	31.0719					CLas negative
White		5		NaN	31.1132	CLas negative			45184	NaN	31.7009					CLas negative
White		5		NaN	29.4549	CLas negative			45184	NaN	30.4826					CLas negative
White/Grey	0	6		NaN	32.1214	CLas negative			45181	NaN	32.2538					CLas negative
white		6		NaN	34.0989	CLas negative			45183	NaN	34.6321					CLas negative
white		6		NaN	33.0345	CLas negative			45183	NaN	34.1174					CLas negative
N/A	0	7		NaN	31.1011	CLas negative			45181	NaN	31.4302					CLas negative
Blue		7		NaN	34.3902	CLas negative			45183	NaN	32.9994					CLas negative
white		7		NaN	37.3194	CLas negative			45183	NaN	0					**
white		9		NaN	32.2457	CLas negative			45183	NaN	34.2638	NaN	32.6683	NaN	32.7614	CLas negative
		10		NaN	29.9939	CLas negative			45184	NaN	30.696					CLas negative
white		14		NaN	29.3781	CLas negative			45183	NaN	29.8512					CLas negative
White/Grey	0	15		NaN	31.4141	CLas negative			45181	NaN	31.2419					CLas negative
		15		NaN	30.762	CLas negative			45184	NaN	31.4634					CLas negative
		20		NaN	29.1009	CLas negative			45184	NaN	30.4773					CLas negative
White/Grey	0	25		NaN	33.4487	CLas negative			45181	NaN	32.2117					CLas negative
Orange	0	25		NaN	27.0951	CLas negative			45181	NaN	27.7409					CLas negative
white		25		NaN	30.5027	CLas negative			45183	NaN	32.1306					CLas negative
white		25		NaN	29.0171	CLas negative			45183	NaN	30.1254					CLas negative
white		25		NaN	33.8742	CLas negative			45183	NaN	30.9319					CLas negative
white		25		NaN	32.7661	CLas negative			45183	NaN	30.0231					CLas negative
white		25		NaN	29.1336	CLas negative			45183	NaN	30.6554					CLas negative
white		25		NaN	30.5025	CLas negative			45183	NaN	30.8997					CLas negative
white		25		NaN	27.2249	CLas negative			45183	NaN	28.219					CLas negative
white		25		NaN	32.8023	CLas negative			45183	NaN	33.7583					CLas negative
white		25		NaN	30.4091	CLas negative			45183	NaN	31.9047					CLas negative
white		25		NaN	29.3014	CLas negative			45183	NaN	30.1554					CLas negative

## Sheet: Field0721_0423_single_runs
Sub ID #	# Adults	Nymphs	Nymph Stage	Run 1 Las multiplex	Run 1 WGLS-IC	qPCR Results	ddPCR Results	qPCR RNR Copy number	qPCR WG Copy number	ddPCR RNR Copy number	ddPCR WG Copy number	ddPCR RNR result	ddPCR WG result	ddPCR Results	ddPRC1-ddPCR2
White	1			27.2962	25.1303	Positive	Positive	10884.9	31676	2220	2520	2680	3260	Positive	-460
White	1			28.9087	26.0871	Positive	Positive	3706.9	16268.9	838	1192	960	1442	Positive	-122
White	1			25.8107	27.021	Positive	Positive	29360.9	8490	7360	800	9220	946	Positive	-1860
White	1			25.6144	26.983	Positive	Positive	33474.4	8717.7	7400	680	10640	968	Positive	-3240
White	1			28.7238	25.4007	Positive	Positive	4194.2	26238.1	832	1922	900	2240	Positive	-68
White	1			25.9199	27.8961	Positive	Positive	27296.1	4615.9	6100	364	7540	466	Positive	-1440
White	1			22.5317	25.5813	Positive	Positive	262447	23137.8	54460	1396	66200	1880	Positive	-11740
White	1			25.0675	25.8238	Positive	Positive	48237.7	19543.2	11800	1692	13760	1946	Positive	-1960
White	1			27.0474	27.1182	Positive	Positive	12852.8	7934.2	2820	830	3740	1100	Positive	-920
White	1			20.0265	25.8164	Positive	#NAME?	1.39907e+06	19643.7			147600	5100	Positive
Purple		1	Stage 4-5	37.324	27.5277	Negative	#NAME?	13.4	5965.8			1.2	666	Negative
Purple		1	Stage 4-5	33.1667	26.905	Positive	#NAME?	215.6	9204.5			15	1102	Positive
Purple		1	Stage 4-5	0	27.2427	Negative	#NAME?	0	7275.6					#NAME?
Purple		1	Stage 4-5	35.9392	26.2498	Positive	#NAME?	33.8	14526.6			2.4	1558	Negative
Purple		1	Stage 4-5	37.4101	26.3815	Negative	#NAME?	12.7	13252.9			0	1756	Negative
Purple		1	Stage 4-5	0	30.268	Negative	#NAME?	0	884.9					#NAME?
Purple		1	Stage 4-5	0	32.3699	Negative	#NAME?	0	204.8					#NAME?
Purple		1	Stage 4-5	0	30.3138	Negative	#NAME?	0	857.2					#NAME?
Purple		1	Stage 4-5	0	27.7596	Negative	#NAME?	0	5076.3					#NAME?
Purple		1	Stage 4-5	0	28.8631	Negative	#NAME?	0	2354					#NAME?
Purple		1	Stage 4-5	0	31.0138	Negative	#NAME?	0	526.4					#NAME?
Purple		1	Stage 4-5	35.7897	26.9801	Positive	#NAME?	37.4	8735.6			3.4	988	Positive
Purple		1	Stage 4-5	32.2369	26.771	Positive	#NAME?	401.3	10104.7			21.6	1028	Positive
Purple		1	Stage 4-5	0	29.2045	Negative	#NAME?	0	1855.9					#NAME?
Purple		1	Stage 4-5	35.1048	26.0969	Positive	#NAME?	59.1	16157.7			2.4	1720	Negative
Purple		1	Stage 4-5	35.0746	27.0328	Positive	#NAME?	60.3	8420.5			17	1340	Positive
Purple		1	Stage 4-5	0	26.6988	Negative	#NAME?	0	10625.7					#NAME?
Purple		1	Stage 4-5	37.3472	27.3752	Negative	#NAME?	13.2	6634.3			6.2	798	Positive
Purple		1	Stage 4-5	33.2651	27.3042	Positive	#NAME?	201.9	6970.6			11.4	1036	Positive
Purple		1	Stage 3	0	32.2051	Negative	#NAME?	0	0					#NAME?
Purple		1	Stage 3	0	30.1399	Negative	#NAME?	0	0					#NAME?
Purple		1	Stage 3	0	34.1244	Negative	#NAME?	0	0					#NAME?
Purple		1	Stage 3	0	30.0959	Negative	#NAME?	0	0					#NAME?
Purple		1	Stage 1-2			Negative	#NAME?	0	0					#NAME?
Purple		1	Stage 1-2			Negative	#NAME?	0	0					#NAME?
White	5			20.0504	22.1754	Positive	#NAME?	1.37693e+06	247964			20000000	11780	Positive
White	5			17.5519	21.5664	Positive	#NAME?	7.30687e+06	378930			20000000	19900	Positive
White	5			17.1615	22.46	Positive	#NAME?	9.4843e+06	203378			230000	19360	Positive
White	5			18.0935	22.1735	Positive	#NAME?	5.08879e+06	248296			20000000	23360	Positive
White	5			20.1504	22.6661	Positive	#NAME?	1.28789e+06	176192			232000	21780	Positive
White	5			19.1203	22.237	Positive	#NAME?	2562832	237547			20000000	22080	Positive
White	5			18.152	22.4061	Positive	#NAME?	4.89375e+06	211159			20000000	20120	Positive
White	5			18.3305	22.4437	Positive	#NAME?	4.34378e+06	205709			20000000	15020	Positive
White	5			18.6572	21.857	Positive	#NAME?	3.4921e+06	309524			20000000	31800	Positive
White	5			18.6289	21.5021	Positive	#NAME?	3.55875e+06	396282			20000000	28380	Positive
Purple		5	Stage 3-4	21.0916	28.1875	Positive	#NAME?	686826	3768.1			54600	1374	Positive
Purple		5	Stage 3-4	26.0197	26.7519	Positive	#NAME?	25536.2	10240.2			1554	1116	Positive
Purple		5	Stage 3-4	32.5163	26.4272	Positive	#NAME?	333	12838.3			17	1158	Positive
Purple		5	Stage 3-4	36.4837	27.4831	Positive	#NAME?	23.5	6154.1			1.2	698	Negative
Purple		5	Stage 3-4	22.0911	27.7812	Positive	#NAME?	352275	5000.2			38120	1342	Positive
Purple		5	Stage 3-4	31.0527	26.606	Positive	#NAME?	885.2	11335.3			60	966	Positive
Purple		5	Stage 5	19.2696	25.7613	Positive	#NAME?	2.31966e+06	20412.5			234000	5940	Positive
Purple		5	Stage 5	21.4433	26.5818	Positive	#NAME?	542991	11527.4			141600	7240	Positive
Purple		5	Stage 5	30.566	24.665	Positive	#NAME?	1225.2	43798.2			82	4100	Positive
Purple		5	Stage 5	23.0388	25.0303	Positive	#NAME?	187039	33961			21620	5960	Positive
Purple		5	Stage 5	23.7525	25.4044	Positive	#NAME?	116117	26172.1			9080	2540	Positive
Purple		5	Stage 5	19.3265	26.1316	Positive	#NAME?	2.23308e+06	15772.3			184000	4680	Positive
Blue	1			0	25.1718	Negative	Negative	0	30773.9	0	2560			#NAME?
Blue	3			0	24.0478	Negative	Negative	0	67312.9	0	4720			#NAME?
White	3			0	23.5188	Negative	Negative	0	97293.4	0	11900			#NAME?
White	3			0	24.0018	Negative	Negative	0	69503.5	0	8060			#NAME?
Blue	3			0	24.0086	Negative	Negative	0	69176.9	0	6200			#NAME?
Blue	5			0	22.5253	Negative	Negative	0	194339	0	15740			#NAME?
Blue	2			0	24.0088	Negative	Negative	0	69165.4	0	6580			#NAME?
Blue	1			0	25.8259	Negative	Negative	0	19514.9	0	1636			#NAME?
Blue	1			0	22.3234	Negative	#NAME?	0	223674					#NAME?
Blue	2			0	23.5364	Negative	Negative	0	96113.8	0	7200			#NAME?
Blue	2			0	24.0004	Negative	Negative	0	69573.4	0	6400			#NAME?
White	2			0	23.8123	Negative	Negative	0	79309.2	0	9160			#NAME?
Blue	3			0	27.6665	Negative	#NAME?	0	5416.3					#NAME?
Blue	1			0	24.204	Negative	#NAME?	0	60375.4					#NAME?
White	1			0	25.596	Negative	#NAME?	0	22902.9					#NAME?
Orange	1			0	24.1551	Negative	#NAME?	0	62467.1					#NAME?
Blue	1			0	24.0714	Negative	#NAME?	0	66215.4					#NAME?
Blue	3			0	22.6244	Negative	#NAME?	0	181378					#NAME?
White	1			0	24.5499	Negative	#NAME?	0	47451.7					#NAME?
Orange	1			0	25.0772	Negative	#NAME?	0	32868.6					#NAME?
White	3			0	22.9966	Negative	#NAME?	0	139967					#NAME?
Blue	5			0	21.5875	Negative	#NAME?	0	373417					#NAME?
Purple		1	Stage 1-2			Negative	#NAME?	0	0					#NAME?
Orange	1			0	26.447	Negative	Negative	0	12662.4	0	2600			#NAME?
Orange	2			0	24.5115	Negative	Negative	0	48737.9	0	9660			#NAME?
Blue	1			0	25.3337	Negative	Negative	0	27491.8	0	6840			#NAME?
White	1			0	25.1571	Negative	Negative	0	31090.3	0	7800			#NAME?
Blue	1			0	26.6429	Negative	Negative	0	11047.4	0	3280			#NAME?
Orange	1			0	35.216	Negative	Negative	0	28.2	0	7.4			#NAME?
Orange	2			0	24.4499	Negative	Negative	0	50873.7	0	8760			#NAME?
Blue	3			0	23.9744	Negative	Negative	0	70845.2	0	17280			#NAME?
White	1			0	25.684	Negative	Negative	0	21541.2	0	4280			#NAME?
Purple		5	Stage 4-5	0	26.3143	Negative	#NAME?	0	13888.2					#NAME?
Blue	3			29.2331	22.4785	Positive	#NAME?	2984.8	200772			556	17580	Positive
White	5			37.7161	22.0503	Negative	#NAME?	10.3	270542			0	22480	Negative
White	3			0	23.226	Negative	#NAME?	0	119299					#NAME?
Orange	1			31.8997	23.6365	Positive	#NAME?	502.7	89638.2			19.8	4700	Positive
White	5			0	21.5235	Negative	#NAME?	0	390431					#NAME?
Blue	2			35.1604	22.4447	Positive	#NAME?	56.9	205558			10.2	15920	Positive
Blue	4			39.3576	22.1014	Negative	#NAME?	3.4	261069			0	21940	Negative
White	1			34.8633	24.885	Positive	#NAME?	69.4	37576.3			9	3200	Positive
Blue	4			36.3444	22.0429	Positive	#NAME?	25.8	271934			2.6	25100	Positive
White	1			35.0227	24.2916	Positive	#NAME?	62.4	56804.9			7	5700	Positive
Blue	5			35.7292	21.7053	Positive	#NAME?	38.9	344005			6.2	27060	Positive
Blue	1			0	24.1845	Negative	#NAME?	0	61203.4					#NAME?
White	1			0	24.189	Negative	#NAME?	0	61010.9					#NAME?
Blue	3			0	22.348	Negative	#NAME?	0	219880					#NAME?
White	1			33.5446	23.9598	Positive	#NAME?	167.5	71569.4			15.8	5320	Positive
Blue	2			0	23.2646	Negative	#NAME?	0	116134					#NAME?
Blue	1			0	24.3524	Negative	#NAME?	0	54449.2					#NAME?
White	2			0	22.6347	Negative	#NAME?	0	180085					#NAME?
Blue	1			0	24.2528	Negative	#NAME?	0	58359					#NAME?
Blue	1			0	24.3296	Negative	#NAME?	0	55318.6					#NAME?
White	1			0	24.8657	Negative	#NAME?	0	38083.4					#NAME?
Purple		1	Stage 1-2			Negative	#NAME?	0	0					#NAME?
Purple		3	Stage 3	0	27.8698	Negative	#NAME?	0	4701.1					#NAME?
Purple		4	Stage 4-5	0	25.1249	Negative	#NAME?	0	31795.9					#NAME?
Purple		5	Stage 4-5	0	26.497	Negative	#NAME?	0	12228.9					#NAME?
Purple		2	Stage 4-5	0	28.1051	Negative	#NAME?	0	3990.6					#NAME?
White	4			0	21.5566	Negative	#NAME?	0	381523					#NAME?
Blue	5			0	23.1179	Negative	#NAME?	0	128634					#NAME?
Blue	5			0	22.8997	Negative	#NAME?	0	149734					#NAME?
Blue	3			0	24.0068	Negative	#NAME?	0	69264.3					#NAME?
Orange	1			0	24.8867	Negative	#NAME?	0	37530.6					#NAME?
White	5			0	22.7122	Negative	#NAME?	0	170625					#NAME?
White	2			0	25.073	Negative	#NAME?	0	32966.1					#NAME?
Blue	5			0	23.0659	Negative	#NAME?	0	133373					#NAME?
White	5			0	23.5152	Negative	#NAME?	0	97539.2					#NAME?
Blue	5			0	23.1045	Negative	#NAME?	0	129837					#NAME?
Blue	3			0	24.1571	Negative	#NAME?	0	62381.9					#NAME?
Blue	3			0	23.9402	Negative	#NAME?	0	72551.9					#NAME?
White	3			0	22.209	Negative	#NAME?	0	242226					#NAME?
White	1			0	25.513	Negative	#NAME?	0	24265.4					#NAME?
Blue	4			0	23.0371	Negative	#NAME?	0	136078					#NAME?
White	2			0	23.8337	Negative	#NAME?	0	78136.1					#NAME?
Blue	3			0	22.8321	Negative	#NAME?	0	156955					#NAME?
Blue	5			0	23.0212	Negative	#NAME?	0	137588					#NAME?
White	2			0	25.3193	Negative	#NAME?	0	27769					#NAME?
Blue	5			0	23.1038	Negative	#NAME?	0	129897					#NAME?
Blue	2			0	24.2813	Negative	#NAME?	0	57211.3					#NAME?
White	3			0	25.2471	Negative	#NAME?	0	29202					#NAME?
White	2			0	25.556	Negative	#NAME?	0	23549.2					#NAME?
Blue	4			0	23.6566	Negative	#NAME?	0	88393.4					#NAME?
Blue	5			0	21.5105	Negative	#NAME?	0	393968					#NAME?
Blue	3			0	24.079	Negative	#NAME?	0	65867.5					#NAME?
White	2			0	24.8996	Negative	#NAME?	0	37194.8					#NAME?
Blue	5			0	23.5573	Negative	#NAME?	0	94719.4					#NAME?
Blue	2			0	24.3495	Negative	#NAME?	0	54558.9					#NAME?
White	2			0	25.4714	Negative	#NAME?	0	24978					#NAME?
Blue	1			0	25.5751	Negative	#NAME?	0	23237.6					#NAME?
Blue	1			0	25.5779	Negative	#NAME?	0	23192.1					#NAME?
Blue	1			0	25.731	Negative	#NAME?	0	20847.6					#NAME?
Purple		5	Stage 1-2			Negative	#NAME?	0	0					#NAME?
Purple		3	Stage 1-2			Negative	#NAME?	0	0					#NAME?
Purple		5	Stage 3			Negative	#NAME?	0	0					#NAME?
Blue	5			0	24.3168	Negative	#NAME?	0	55814.3					#NAME?
Blue	2			0	25.1099	Negative	#NAME?	0	32129.6					#NAME?
White	4			0	24.4782	Negative	#NAME?	0	49882.5					#NAME?
Orange	2			0	25.0059	Negative	#NAME?	0	34542.3					#NAME?
White	5			0	24.1614	Negative	#NAME?	0	62195.2					#NAME?
White	5			0	23.9828	Negative	#NAME?	0	70430					#NAME?
Blue	5			0	23.6594	Negative	#NAME?	0	88219.3					#NAME?
Blue	5			0	23.6532	Negative	#NAME?	0	88602.6					#NAME?
Blue	5			0	22.1184	Negative	#NAME?	0	258007					#NAME?
Blue	3			0	24.4336	Negative	#NAME?	0	51453.9					#NAME?
Blue	2			0	24.7545	Negative	#NAME?	0	41149.6					#NAME?
Orange	2			0	24.5434	Negative	#NAME?	0	47667.2					#NAME?
Blue	2			0	24.4199	Negative	#NAME?	0	51948.7					#NAME?
Blue	3			0	24.4531	Negative	#NAME?	0	50760.3					#NAME?
Blue	1			0	26.0496	Negative	#NAME?	0	16699					#NAME?
White	2			0	25.2151	Negative	#NAME?	0	29860.2					#NAME?
Blue	1			0	26.5286	Negative	#NAME?	0	11962.9					#NAME?
Orange	1			0	27.0908	Negative	#NAME?	0	8087.1					#NAME?
White	4			0	24.3873	Negative	#NAME?	0	53140.6					#NAME?
Blue	4			0	24.0744	Negative	#NAME?	0	66076.9					#NAME?
Blue	4			0	22.1074	Negative	#NAME?	0	259983					#NAME?
White	3			0	25.0304	Negative	#NAME?	0	33958.3					#NAME?
Blue	2			0	24.657	Negative	#NAME?	0	44043.4					#NAME?
White	2			0	25.3538	Negative	#NAME?	0	27110.8					#NAME?
Blue	2			0	25.0924	Negative	#NAME?	0	32521.8					#NAME?
Blue	3			0	24.6241	Negative	#NAME?	0	45062					#NAME?
White	1			0	26.2502	Negative	#NAME?	0	14521.8					#NAME?
Blue	5			0	21.6406	Negative	#NAME?	0	359850					#NAME?
Blue	5			0	24.016	Negative	#NAME?	0	68823.5					#NAME?
Blue	2			0	25.7201	Negative	#NAME?	0	21005.7					#NAME?
White	5			0	25.0251	Negative	#NAME?	0	34084					#NAME?
White	1			0	26.5489	Negative	#NAME?	0	11794.5					#NAME?
Blue	1			0	27.003	Negative	#NAME?	0	8597					#NAME?
Blue	1			0	27.0694	Negative	#NAME?	0	8208.7					#NAME?
Blue	1			0	26.8433	Negative	#NAME?	0	9608.6					#NAME?
Blue	2			0	25.8544	Negative	#NAME?	0	19130.7					#NAME?
White	5			0	24.773	Negative	#NAME?	0	40623.9					#NAME?
White	1			0	26.8512	Negative	#NAME?	0	9556					#NAME?
Blue	5			0	24.3711	Negative	#NAME?	0	53746.1					#NAME?
Blue	2			0	23.4649	Negative	#NAME?	0	101014					#NAME?
Blue	5			0	24.1331	Negative	#NAME?	0	63430.5					#NAME?
Blue	2			0	25.3565	Negative	#NAME?	0	27058.2					#NAME?
White	5			0	24.594	Negative	#NAME?	0	46017					#NAME?
White	1			0	27.9334	Negative	#NAME?	0	4497.5					#NAME?
Blue	2			0	26.1541	Negative	#NAME?	0	15526.9					#NAME?
Blue	5			0	23.4067	Negative	#NAME?	0	105199					#NAME?
Blue	2			0	25.7791	Negative	#NAME?	0	20161					#NAME?
Blue	5			0	24.089	Negative	#NAME?	0	65409.2					#NAME?
Blue	5			0	24.1945	Negative	#NAME?	0	60777.7					#NAME?
Blue	2			0	25.3055	Negative	#NAME?	0	28037.5					#NAME?
White	5			0	24.8644	Negative	#NAME?	0	38120					#NAME?
White	5			0	23.0113	Negative	#NAME?	0	138540					#NAME?
White	3			0	25.3525	Negative	#NAME?	0	27135					#NAME?
Blue	1			0	26.3538	Negative	#NAME?	0	13510.9					#NAME?
Orange	1			0	27.0801	Negative	#NAME?	0	8147.5					#NAME?
Blue	4			0	25.2141	Negative	#NAME?	0	29879.9					#NAME?
White	2			0	25.4281	Negative	#NAME?	0	25743.6					#NAME?
Orange	1			0	26.8626	Negative	#NAME?	0	9480.5					#NAME?
Blue	2			0	25.1272	Negative	#NAME?	0	31743.7					#NAME?
White	2			0	24.2476	Negative	#NAME?	0	58571.8					#NAME?
White	1			0	26.7099	Negative	#NAME?	0	10544.2					#NAME?
Blue	1			0	26.0441	Negative	#NAME?	0	16763.7					#NAME?
Orange	1			0	27.1124	Negative	#NAME?	0	7966.8					#NAME?
Blue	1			0	26.0996	Negative	#NAME?	0	16127.5					#NAME?
Orange	1			0	26.7881	Negative	#NAME?	0	9985					#NAME?
Orange	1			0	26.3025	Negative	#NAME?	0	14002.4					#NAME?
Blue	1			0	26.6831	Negative	#NAME?	0	10742.7					#NAME?
Blue	1			0	26.0799	Negative	#NAME?	0	16350.5					#NAME?
Orange	5			0	23.8274	Negative	#NAME?	0	78481.2					#NAME?
Blue	3			0	24.1381	Negative	#NAME?	0	63213.8					#NAME?
Blue	1			0	25.8199	Negative	#NAME?	0	19596.1					#NAME?
White	1			0	26.3951	Negative	#NAME?	0	13128.6					#NAME?
Purple		5	Stage 1-2			Negative	#NAME?	0	0					#NAME?
Purple		5	Stage 1-2			Negative	#NAME?	0	0					#NAME?
Purple		5	Stage 1-2			Negative	#NAME?	0	0					#NAME?
Purple		5	Stage 1-2			Negative	#NAME?	0	0					#NAME?
Purple		5	Stage 1-2			Negative	#NAME?	0	0					#NAME?
Purple		5	Stage 1-2			Negative	#NAME?	0	0					#NAME?
Purple		5	Stage 1-2			Negative	#NAME?	0	0					#NAME?
Orange	2			0	26.059	Negative	#NAME?	0	16590.5					#NAME?
Blue	1			0	27.1929	Negative	#NAME?	0	7532.3					#NAME?
White	5			0	24.4276	Negative	#NAME?	0	51670.4					#NAME?
White	4			0	24.2932	Negative	#NAME?	0	56740.7					#NAME?
White	2			0	25.6616	Negative	#NAME?	0	21880.1					#NAME?
Orange	1			0	27.1805	Negative	#NAME?	0	7597.8					#NAME?
Blue	2			0	26.4274	Negative	#NAME?	0	12835.9					#NAME?
White	1			0	27.0396	Negative	#NAME?	0	8381.1					#NAME?
White	2			0	25.5637	Negative	#NAME?	0	23422.7					#NAME?
Purple		5	Stage 1-2			Negative	#NAME?	0	0					#NAME?
Purple		5	Stage 1-2			Negative	#NAME?	0	0					#NAME?
Purple		5	Stage 1-2			Negative	#NAME?	0	0					#NAME?
Purple		3	Stage 1-2			Negative	#NAME?	0	0					#NAME?
Purple		5	Stage 3			Negative	#NAME?	0	0					#NAME?
		1	Stage 3			Negative	#NAME?	0	0					#NAME?
Blue	2			0	25.1607	Negative	#NAME?	0	31012					#NAME?
White	5			0	24.0055	Negative	#NAME?	0	69328.2					#NAME?
White	1			0	26.5519	Negative	#NAME?	0	11770.5					#NAME?
Orange	2			0	26.6434	Negative	#NAME?	0	11043.5					#NAME?
White	5			0	24.2775	Negative	#NAME?	0	57363.8					#NAME?
White	5			0	24.1336	Negative	#NAME?	0	63411.7					#NAME?
White	5			0	23.8867	Negative	#NAME?	0	75306					#NAME?
White	5			0	21.2829	Negative	#NAME?	0	461639					#NAME?
White	5			0	23.681	Negative	#NAME?	0	86901.4					#NAME?
White	5			0	23.8272	Negative	#NAME?	0	78494.4					#NAME?
White	5			0	24.2083	Negative	#NAME?	0	60195.5					#NAME?
White	5			0	24.6143	Negative	#NAME?	0	45370.1					#NAME?
White	4			0	24.4145	Negative	#NAME?	0	52142.6					#NAME?
Blue	5			0	23.7382	Negative	#NAME?	0	83513.4					#NAME?
Blue	5			0	24.2106	Negative	#NAME?	0	60101.3					#NAME?
Blue	5			0	24.0049	Negative	#NAME?	0	69355.8					#NAME?
Blue	5			0	23.5214	Negative	#NAME?	0	97121					#NAME?
Blue	5			0	24.2697	Negative	#NAME?	0	57676.7					#NAME?
Blue	5			0	24.5881	Negative	#NAME?	0	46206.3					#NAME?
White	1			0	25.1501	Negative	#NAME?	0	31242					#NAME?
Blue	1			0	25.7136	Negative	#NAME?	0	21101.1					#NAME?
White	3			0	24.2063	Negative	#NAME?	0	60281.8					#NAME?
Blue	1			0	26.4896	Negative	#NAME?	0	12291.9					#NAME?
Orange	2			0	25.3788	Negative	#NAME?	0	26641.9					#NAME?
White	1			0	26.1592	Negative	#NAME?	0	15472					#NAME?
Blue	3			0	24.3274	Negative	#NAME?	0	55404.5					#NAME?
White	2			0	25.5388	Negative	#NAME?	0	23833.7					#NAME?
Blue	5			0	23.4479	Negative	#NAME?	0	102224					#NAME?
Blue	5			0	23.8568	Negative	#NAME?	0	76891.2					#NAME?
Blue	1			0	26.314	Negative	#NAME?	0	13891.4					#NAME?
White	5			0	24.1813	Negative	#NAME?	0	61337.1					#NAME?
White	2			0	24.4729	Negative	#NAME?	0	50067.7					#NAME?
Orange	1			0	26.7716	Negative	#NAME?	0	10100.7					#NAME?
White	5			0	25.0213	Negative	#NAME?	0	34173.7					#NAME?
White	5			0	24.3827	Negative	#NAME?	0	53311.9					#NAME?
White	5			0	25.3131	Negative	#NAME?	0	27888.7					#NAME?
White	5			0	25.8718	Negative	#NAME?	0	18899.8					#NAME?
White	1			0	26.3003	Negative	#NAME?	0	14023.9					#NAME?
Blue	5			0	24.7587	Negative	#NAME?	0	41030.8					#NAME?
Blue	5			0	24.0083	Negative	#NAME?	0	69190.6					#NAME?
Blue	5			0	24.9883	Negative	#NAME?	0	34968.3					#NAME?
Blue	5			0	25.1824	Negative	#NAME?	0	30547.8					#NAME?
Blue	5			0	25.2236	Negative	#NAME?	0	29682.8					#NAME?
Blue	5			0	22.9103	Negative	#NAME?	0	148636					#NAME?
Blue	5			0	24.2599	Negative	#NAME?	0	58072.9					#NAME?
Blue	5			0	25.0722	Negative	#NAME?	0	32982.8					#NAME?
Blue	5			0	25.5823	Negative	#NAME?	0	23122.3					#NAME?
Blue	5			0	24.6055	Negative	#NAME?	0	45649.8					#NAME?
Blue	5			0	24.3723	Negative	#NAME?	0	53697.5					#NAME?
Blue	5			0	24.8959	Negative	#NAME?	0	37291.3					#NAME?
Blue	5			0	24.4444	Negative	#NAME?	0	51068.3					#NAME?
Blue	5			0	24.4981	Negative	#NAME?	0	49194.4					#NAME?
Blue	5			0	24.4579	Negative	#NAME?	0	50591					#NAME?
Blue	5			0	23.8385	Negative	#NAME?	0	77875					#NAME?
Blue	5			0	24.6754	Negative	#NAME?	0	43482.1					#NAME?
Blue	5			0	23.3478	Negative	#NAME?	0	109601					#NAME?
Blue	5			0	24.4459	Negative	#NAME?	0	51017.9					#NAME?
Blue	5			0	24.3013	Negative	#NAME?	0	56419.7					#NAME?
Blue	5			0	24.4772	Negative	#NAME?	0	49917.7					#NAME?
Blue	5			0	24.5499	Negative	#NAME?	0	47451.4					#NAME?
Blue	5			0	24.3985	Negative	#NAME?	0	52727.9					#NAME?
Blue	5			0	24.7596	Negative	#NAME?	0	41004.1					#NAME?
Blue	5			0	24.3006	Negative	#NAME?	0	56450.5					#NAME?
Blue	5			0	24.3437	Negative	#NAME?	0	54779.6					#NAME?
Blue	5			0	24.0841	Negative	#NAME?	0	65634.7					#NAME?
Blue	5			0	24.3241	Negative	#NAME?	0	55533.3					#NAME?
Blue	5			0	24.1209	Negative	#NAME?	0	63972.6					#NAME?
Blue	5			0	22.4597	Negative	#NAME?	0	203422					#NAME?
Blue	5			0	23.829	Negative	#NAME?	0	78391					#NAME?
Blue	5			0	24.3567	Negative	#NAME?	0	54284.2					#NAME?
Blue	5			0	24.0848	Negative	#NAME?	0	65602.4					#NAME?
Blue	5			0	24.3939	Negative	#NAME?	0	52898.6					#NAME?
Blue	5			0	24.4107	Negative	#NAME?	0	52280.6					#NAME?
Blue	5			0	24.1084	Negative	#NAME?	0	64531.5					#NAME?
Blue	5			0	24.1029	Negative	#NAME?	0	64781.9					#NAME?
Blue	5			0	23.1032	Negative	#NAME?	0	129951					#NAME?
Blue	5			0	23.846	Negative	#NAME?	0	77470					#NAME?
Blue	5			0	24.158	Negative	#NAME?	0	62341.5					#NAME?
Blue	5			0	24.1886	Negative	#NAME?	0	61029.4					#NAME?
Blue	5			0	21.5915	Negative	#NAME?	0	372374					#NAME?
Blue	5			0	24.1936	Negative	#NAME?	0	60814.2					#NAME?
Blue	5			0	24.0046	Negative	#NAME?	0	69371					#NAME?
Blue	5			0	23.4972	Negative	#NAME?	0	98767.6					#NAME?
Blue	5			0	23.6372	Negative	#NAME?	0	89595.5					#NAME?
Blue	5			0	23.9113	Negative	#NAME?	0	74026.5					#NAME?
Blue	5			0	24.2472	Negative	#NAME?	0	58587.5					#NAME?
Blue	5			0	23.9057	Negative	#NAME?	0	74315.2					#NAME?
Blue	5			0	23.7371	Negative	#NAME?	0	83576.2					#NAME?
Blue	5			0	24.4242	Negative	#NAME?	0	51794					#NAME?
Blue	5			0	24.1611	Negative	#NAME?	0	62205.5					#NAME?
Blue	5			0	24.1774	Negative	#NAME?	0	61506.5					#NAME?
Blue	5			0	22.2466	Negative	#NAME?	0	235961					#NAME?
Blue	5			0	23.9153	Negative	#NAME?	0	73822.3					#NAME?
Blue	5			0	23.441	Negative	#NAME?	0	102713					#NAME?
Blue	5			0	23.4581	Negative	#NAME?	0	101496					#NAME?
Blue	5			0	24.0339	Negative	#NAME?	0	67968.3					#NAME?
Blue	5			0	24.2508	Negative	#NAME?	0	58441.9					#NAME?
Blue	5			0	24.1249	Negative	#NAME?	0	63797.6					#NAME?
Blue	5			0	23.9503	Negative	#NAME?	0	72042.2					#NAME?
Blue	5			0	24.2663	Negative	#NAME?	0	57814.9					#NAME?
Blue	5			0	24.324	Negative	#NAME?	0	55536.6					#NAME?
Blue	5			0	24.3044	Negative	#NAME?	0	56300.4					#NAME?
Blue	4			0	24.1116	Negative	#NAME?	0	64389					#NAME?
White	5			0	22.2588	Negative	#NAME?	0	233975					#NAME?
White	5			0	24.1167	Negative	#NAME?	0	64163.1					#NAME?
White	5			0	24.7522	Negative	#NAME?	0	41218.1					#NAME?
White	5			0	24.5924	Negative	#NAME?	0	46068.5					#NAME?
White	5			0	24.5471	Negative	#NAME?	0	47543.7					#NAME?
White	5			0	25.0187	Negative	#NAME?	0	34235.3					#NAME?
White	5			0	24.1746	Negative	#NAME?	0	61623.4					#NAME?
White	5			0	24.1262	Negative	#NAME?	0	63737.9					#NAME?
White	5			0	24.6905	Negative	#NAME?	0	43027.4					#NAME?
White	5			0	24.4574	Negative	#NAME?	0	50609.6					#NAME?
White	5			0	24.0925	Negative	#NAME?	0	65249.9					#NAME?
White	5			0	24.3905	Negative	#NAME?	0	53024.6					#NAME?
White	5			0	22.8373	Negative	#NAME?	0	156386					#NAME?
White	5			0	24.0337	Negative	#NAME?	0	67978.2					#NAME?
White	5			0	25.1474	Negative	#NAME?	0	31299.5					#NAME?
White	5			0	24.0596	Negative	#NAME?	0	66762.4					#NAME?
White	5			0	24.0244	Negative	#NAME?	0	68422.5					#NAME?
White	5			0	24.7092	Negative	#NAME?	0	42468.7					#NAME?
White	5			0	24.2265	Negative	#NAME?	0	59437.7					#NAME?
White	5			0	25.0047	Negative	#NAME?	0	34570.5					#NAME?
White	5			0	24.2584	Negative	#NAME?	0	58133.6					#NAME?
White	5			0	23.684	Negative	#NAME?	0	86722.1					#NAME?
Blue	2			0	25.4084	Negative	#NAME?	0	26097.8					#NAME?
Orange	3			0	24.7041	Negative	#NAME?	0	42621					#NAME?
White	5			0	23.349	Negative	#NAME?	0	109509					#NAME?
White	5			0	25.1207	Negative	Negative	0	31887.4	0	11460			#NAME?
White	5			0	25.6167	Negative	Negative	0	22574.4	0	6440			#NAME?
White	5			0	25.1426	Negative	Negative	0	31406	0	9160			#NAME?
White	5			0	25.0413	Negative	Negative	0	33701.6	0	10180			#NAME?
White	3			0	26.1402	Negative	Negative	0	15677.8	0	5600			#NAME?
Blue	5			0	25.0145	Negative	Negative	0	34334.7	0	10920			#NAME?
Blue	5			0	25.0965	Negative	Negative	0	32429.5	0	9180			#NAME?
Blue	2			0	26.0491	Negative	Negative	0	16705	1.2	5180			#NAME?
White	5			0	24.2851	Negative	Negative	0	57059.8	0	14300			#NAME?
White	2			0	26.055	Negative	Negative	0	16636.3	0	3740			#NAME?
Blue	2			0	25.2191	Negative	Negative	0	29775.2	0	7860			#NAME?
Blue	3			0	24.0518	Negative	#NAME?	0	67125.8					#NAME?
White	1			0	26.2553	Negative	Negative	0	14470.6	0	3400			#NAME?
Blue	5			0	24.7271	Negative	Negative	0	41944.4	0	11040			#NAME?
Blue	5			0	24.6406	Negative	Negative	0	44548.9	0	11300			#NAME?
Blue	4			0	24.7158	Negative	Negative	0	42275.9	0	11580			#NAME?
White	5			0	25.206	Negative	Negative	0	30048.8	0	9260			#NAME?
White	1			0	26.4813	Negative	Negative	0	12363.1	0	1916			#NAME?
Purple		1	Stage 1-2			Negative	#NAME?	0	0					#NAME?
Purple		5	Stage 1-2			Negative	#NAME?	0	0					#NAME?
Purple		5	Stage 1-2			Negative	#NAME?	0	0					#NAME?
Purple		4	Stage 1-2			Negative	#NAME?	0	0					#NAME?
Purple		5	Stage 1-2			Negative	#NAME?	0	0					#NAME?
Purple		1	Stage 4-5	0	26.801	Negative	#NAME?	0	9895.4					#NAME?
White	5			0	22.8702	Negative	#NAME?	0	152846					#NAME?
White	5			0	22.2985	Negative	#NAME?	0	227590					#NAME?
White	5			0	22.6601	Negative	#NAME?	0	176932					#NAME?
White	5			0	22.2773	Negative	#NAME?	0	230981					#NAME?
White	5			0	22.6593	Negative	#NAME?	0	177027					#NAME?
White	5			0	22.9869	Negative	#NAME?	0	140918					#NAME?
White	5			0	22.6415	Negative	#NAME?	0	179233					#NAME?
White	5			0	22.5098	Negative	#NAME?	0	196453					#NAME?
Blue	5			0	22.3458	Negative	#NAME?	0	220218					#NAME?
Blue	5			0	22.4432	Negative	#NAME?	0	205773					#NAME?
Blue	5			0	22.6421	Negative	#NAME?	0	179165					#NAME?
Blue	5			0	22.3184	Negative	#NAME?	0	224466					#NAME?
Blue	5			0	21.9161	Negative	#NAME?	0	297028					#NAME?
Blue	5			0	21.7669	Negative	#NAME?	0	329564					#NAME?
Orange	5			0	22.4222	Negative	#NAME?	0	208814					#NAME?
Orange	3			0	23.2436	Negative	#NAME?	0	117848					#NAME?
Orange	5			0	23.5858	Negative	#NAME?	0	92858.5					#NAME?
Orange	4			0	23.1676	Negative	#NAME?	0	124258					#NAME?
Blue	5			0	23.1537	Negative	#NAME?	0	125467					#NAME?
Blue	5			0	23.5774	Negative	#NAME?	0	93405.4					#NAME?
Blue	5			0	23.068	Negative	#NAME?	0	133175					#NAME?
Blue	5			0	23.5103	Negative	#NAME?	0	97874.6					#NAME?
Blue	5			0	23.3505	Negative	#NAME?	0	109394					#NAME?
Blue	5			0	23.4645	Negative	#NAME?	0	101043					#NAME?
Blue	5			0	23.6416	Negative	#NAME?	0	89322					#NAME?
Blue	5			0	23.658	Negative	#NAME?	0	88304.5					#NAME?
Blue	5			0	23.094	Negative	#NAME?	0	130789					#NAME?
Blue	5			0	23.447	Negative	#NAME?	0	102285					#NAME?
Blue	5			0	23.4387	Negative	#NAME?	0	102875					#NAME?
Blue	5			0	23.3663	Negative	#NAME?	0	108199					#NAME?
Blue	5			0	23.3693	Negative	#NAME?	0	107974					#NAME?
Blue	5			0	23.0075	Negative	#NAME?	0	138907					#NAME?
Blue	5			0	24.2043	Negative	#NAME?	0	60364.3					#NAME?
Blue	5			0	22.8756	Negative	#NAME?	0	152269					#NAME?
Blue	5			0	22.871	Negative	#NAME?	0	152760					#NAME?
Blue	5			0	23.5301	Negative	#NAME?	0	96536.5					#NAME?
Blue	5			0	23.1391	Negative	#NAME?	0	126741					#NAME?
Blue	5			0	23.3715	Negative	#NAME?	0	107804					#NAME?
Blue	5			0	23.112	Negative	#NAME?	0	129163					#NAME?
Blue	5			0	23.3333	Negative	#NAME?	0	110711					#NAME?
Blue	5			0	23.1199	Negative	#NAME?	0	128455					#NAME?
Blue	5			0	23.0296	Negative	#NAME?	0	136788					#NAME?
Blue	5			0	23.696	Negative	#NAME?	0	86002.7					#NAME?
Blue	5			0	23.3975	Negative	#NAME?	0	105872					#NAME?
Blue	5			0	23.229	Negative	#NAME?	0	119054					#NAME?
Blue	5			0	22.7213	Negative	#NAME?	0	169541					#NAME?
Blue	5			0	23.6805	Negative	#NAME?	0	86932.2					#NAME?
Blue	5			0	23.5719	Negative	#NAME?	0	93764.6					#NAME?
Blue	5			0	22.8557	Negative	#NAME?	0	154392					#NAME?
Blue	5			0	22.9569	Negative	#NAME?	0	143890					#NAME?
Blue	5			0	23.1208	Negative	#NAME?	0	128374					#NAME?
Blue	5			0	23.1655	Negative	#NAME?	0	124436					#NAME?
Blue	5			0	23.217	Negative	#NAME?	0	120056					#NAME?
Blue	5			0	23.1251	Negative	#NAME?	0	127982					#NAME?
Blue	5			0	23.0161	Negative	#NAME?	0	138077					#NAME?
Blue	5			0	23.3082	Negative	#NAME?	0	112663					#NAME?
Blue	5			0	22.7068	Negative	#NAME?	0	171262					#NAME?
Blue	3			0	23.1884	Negative	#NAME?	0	122465					#NAME?
White	5			0	23.4948	Negative	#NAME?	0	98934.9					#NAME?
White	5			0	23.3802	Negative	#NAME?	0	107158					#NAME?
White	5			0	22.6259	Negative	#NAME?	0	181197					#NAME?
White	5			0	23.059	Negative	#NAME?	0	134020					#NAME?
White	5			0	23.5349	Negative	#NAME?	0	96208.5					#NAME?
White	5			0	23.2465	Negative	#NAME?	0	117609					#NAME?
White	5			0	23.0875	Negative	#NAME?	0	131379					#NAME?
White	5			0	23.4046	Negative	#NAME?	0	105348					#NAME?
White	5			0	23.2125	Negative	#NAME?	0	120429					#NAME?
White	5			0	23.1453	Negative	#NAME?	0	126195					#NAME?
White	5			0	23.187	Negative	#NAME?	0	122590					#NAME?
White	5			0	22.87	Negative	#NAME?	0	152866					#NAME?
White	5			0	23.5393	Negative	#NAME?	0	95919					#NAME?
White	5			0	23.822	Negative	#NAME?	0	78779.5					#NAME?
White	5			0	23.9462	Negative	#NAME?	0	72247.5					#NAME?
White	5			0	24.1706	Negative	#NAME?	0	61799.3					#NAME?
White	5			0	23.2762	Negative	#NAME?	0	115202					#NAME?
White	1			0	25.3778	Negative	#NAME?	0	26660.2					#NAME?
Blue	5			0	24.2954	Negative	#NAME?	0	56654.1					#NAME?
Blue	2			0	25.2064	Negative	#NAME?	0	30040.3					#NAME?
White	3			0	24.4618	Negative	#NAME?	0	50453.4					#NAME?
Blue	5			0	24.2509	Negative	#NAME?	0	58438.5					#NAME?
Blue	4			0	24.1955	Negative	#NAME?	0	60733.1					#NAME?
White	3			0	24.1301	Negative	#NAME?	0	63564.7					#NAME?
White	1			0	25.6488	Negative	#NAME?	0	22076.2					#NAME?
Blue	5			0	23.6824	Negative	#NAME?	0	86817					#NAME?
Blue	5			0	23.5276	Negative	#NAME?	0	96704.4					#NAME?
Blue	1			0	24.8502	Negative	#NAME?	0	38496.7					#NAME?
White	4			0	23.4734	Negative	#NAME?	0	100424					#NAME?
Blue	5			0	23.4751	Negative	#NAME?	0	100300					#NAME?
Blue	5			0	23.4979	Negative	#NAME?	0	98720.6					#NAME?
Blue	5			0	23.9448	Negative	#NAME?	0	72320.9					#NAME?
White	5			0	23.1983	Negative	#NAME?	0	121624					#NAME?
White	2			0	24.4072	Negative	#NAME?	0	52409.9					#NAME?
Orange	1			0	25.5838	Negative	#NAME?	0	23098.5					#NAME?
Blue	5			0	24.1638	Negative	#NAME?	0	62088.9					#NAME?
Blue	5			0	22.9262	Negative	#NAME?	0	147004					#NAME?
Blue	2			0	25.1813	Negative	#NAME?	0	30570.8					#NAME?
White	2			0	24.7686	Negative	#NAME?	0	40749.9					#NAME?
White	5			0	22.7468	Negative	#NAME?	0	166560					#NAME?
White	5			0	23.0013	Negative	#NAME?	0	139508					#NAME?
White	5			0	23.0004	Negative	#NAME?	0	139602					#NAME?
White	1			0	25.6072	Negative	#NAME?	0	22724.6					#NAME?
Blue	5			0	22.2205	Negative	#NAME?	0	240291					#NAME?
Blue	5			0	22.33	Negative	#NAME?	0	222652					#NAME?
Blue	2			0	24.0071	Negative	#NAME?	0	69251.5					#NAME?
Blue	5			0	23.1299	Negative	#NAME?	0	127562					#NAME?
Blue	5			0	23.1043	Negative	#NAME?	0	129852					#NAME?
Blue	5			0	21.4291	Negative	#NAME?	0	416948					#NAME?
Blue	5			0	23.3427	Negative	#NAME?	0	109988					#NAME?
Blue	5			0	23.2533	Negative	#NAME?	0	117057					#NAME?
Blue	5			0	23.4526	Negative	#NAME?	0	101886					#NAME?
Blue	5			0	23.2569	Negative	#NAME?	0	116759					#NAME?
Blue	5			0	23.3271	Negative	#NAME?	0	111191					#NAME?
Blue	5			0	23.4544	Negative	#NAME?	0	101759					#NAME?
Blue	5			0	22.7546	Negative	#NAME?	0	165663					#NAME?
Blue	5			0	23.1678	Negative	#NAME?	0	124235					#NAME?
Blue	5			0	23.314	Negative	#NAME?	0	112212					#NAME?
Blue	5			0	23.2591	Negative	#NAME?	0	116586					#NAME?
Blue	5			0	23.2849	Negative	#NAME?	0	114508					#NAME?
Blue	5			0	23.0837	Negative	#NAME?	0	131732					#NAME?
Blue	5			0	23.4598	Negative	#NAME?	0	101379					#NAME?
Blue	5			0	23.2619	Negative	#NAME?	0	116353					#NAME?
Blue	5			0	23.386	Negative	#NAME?	0	106725					#NAME?
Blue	5			0	23.1263	Negative	#NAME?	0	127875					#NAME?
Blue	5			0	23.2948	Negative	#NAME?	0	113720					#NAME?
Blue	5			0	23.3836	Negative	#NAME?	0	106898					#NAME?
Blue	5			0	23.4246	Negative	#NAME?	0	103890					#NAME?
Blue	1			0	24.8557	Negative	#NAME?	0	38350.8					#NAME?
White	5			0	23.2687	Negative	#NAME?	0	115809					#NAME?
White	5			0	23.429	Negative	#NAME?	0	103574					#NAME?
White	5			0	23.6584	Negative	#NAME?	0	88282.2					#NAME?
White	5			0	23.1714	Negative	#NAME?	0	123922					#NAME?
White	5			0	23.6495	Negative	#NAME?	0	88829.7					#NAME?
White	5			0	23.6241	Negative	#NAME?	0	90417.8					#NAME?
White	5			0	23.1626	Negative	#NAME?	0	124683					#NAME?
Orange	5			0	23.1018	Negative	#NAME?	0	130082					#NAME?
Orange	5			0	23.4237	Negative	#NAME?	0	103960					#NAME?
Orange	3			0	23.8062	Negative	#NAME?	0	79650.6					#NAME?
White	5			0	23.1864	Negative	#NAME?	0	122634					#NAME?
White	5			0	23.1386	Negative	#NAME?	0	126792					#NAME?
White	5			0	23.0923	Negative	#NAME?	0	130942					#NAME?
White	5			0	23.4265	Negative	#NAME?	0	103754					#NAME?
White	5			0	23.3475	Negative	#NAME?	0	109624					#NAME?
White	5			0	20.9571	Negative	#NAME?	0	579229					#NAME?
White	5			0	23.5662	Negative	#NAME?	0	94138.2					#NAME?
White	4			0	23.5749	Negative	#NAME?	0	93566.6					#NAME?
Blue	5			0	23.125	Negative	#NAME?	0	127996					#NAME?
Blue	5			0	23.1033	Negative	#NAME?	0	129946					#NAME?
Blue	5			0	22.4952	Negative	#NAME?	0	198456					#NAME?
Blue	5			0	22.9533	Negative	#NAME?	0	144256					#NAME?
Blue	5			0	23.3467	Negative	#NAME?	0	109686					#NAME?
Blue	5			0	23.0473	Negative	#NAME?	0	135115					#NAME?
Blue	5			0	23.274	Negative	#NAME?	0	115378					#NAME?
Blue	5			0	23.0812	Negative	#NAME?	0	131962					#NAME?
Blue	5			0	23.1497	Negative	#NAME?	0	125809					#NAME?
Blue	5			0	22.4444	Negative	#NAME?	0	205606					#NAME?
Blue	5			0	22.4426	Negative	#NAME?	0	205860					#NAME?
Blue	5			0	23.0189	Negative	#NAME?	0	137812					#NAME?
Blue	5			0	22.8999	Negative	#NAME?	0	149717					#NAME?
Blue	5			0	23.2684	Negative	#NAME?	0	115828					#NAME?
Blue	5			0	22.6292	Negative	#NAME?	0	180771					#NAME?
Blue	5			0	22.5787	Negative	#NAME?	0	187244					#NAME?
Blue	5			0	23.2213	Negative	#NAME?	0	119696					#NAME?
Blue	5			0	23.0958	Negative	#NAME?	0	130621					#NAME?
Blue	5			0	23.1731	Negative	#NAME?	0	123779					#NAME?
Blue	4			0	23.1674	Negative	#NAME?	0	124274					#NAME?
Blue	5			0	23.1899	Negative	#NAME?	0	122336					#NAME?
Blue	1			0	25.8653	Negative	#NAME?	0	18986.5					#NAME?
White	1			0	25.4116	Negative	Negative	0	26040.7	0	1994			#NAME?
Blue	5			0	24.2779	Negative	Negative	0	57349.5	0	5040			#NAME?
Blue	5			0	23.9725	Negative	Negative	0	70939.8	0	6620			#NAME?
Blue	5			0	23.7566	Negative	Negative	0	82448.6	0	6720			#NAME?
Blue	5			0	23.7392	Negative	Negative	0	83454.9	1	7760			#NAME?
Blue	5			0	24.5115	Negative	Negative	0	48737	0	4340			#NAME?
Blue	3			0	25.2961	Negative	Negative	0	28221	1.2	3020			#NAME?
White	3			0	24.6283	Negative	Negative	0	44931.8	0	4160			#NAME?
Blue	5			0	23.9749	Negative	Negative	0	70822	1	5940			#NAME?
Blue	5			0	23.1362	Negative	Negative	0	127002	0	10760			#NAME?
Blue	4			0	23.9962	Negative	Positive	0	69776.1	2.6	6040			#NAME?
White	4			0	24.5872	Negative	#NAME?	0	46235.2					#NAME?
Blue	2			0	24.6284	Negative	Negative	0	44928.4	0	3500			#NAME?
White	1			0	26.0221	Negative	Negative	0	17022.5	0	1616			#NAME?
Blue	5			0	23.164	Negative	Negative	0	124568	0	8960			#NAME?
Blue	5			0	24.1977	Negative	Negative	0	60642.4	0	4420			#NAME?
Blue	5			0	23.7304	Negative	Negative	0	83965.7	0	6380			#NAME?
Purple		5	Stage 1-2			Negative	#NAME?	0	0					#NAME?
Purple		5	Stage 1-2			Negative	#NAME?	0	0					#NAME?
Purple		5	Stage 1-2			Negative	#NAME?	0	0					#NAME?
Purple		5	Stage 1-2			Negative	#NAME?	0	0					#NAME?
Purple		5	Stage 1-2			Negative	#NAME?	0	0					#NAME?
Purple		5	Stage 1-2			Negative	#NAME?	0	0					#NAME?
Purple		5	Stage 1-2			Negative	#NAME?	0	0					#NAME?
Purple		3	Stage 1-2			Negative	#NAME?	0	0					#NAME?
Purple		2	Stage 3			Negative	#NAME?	0	0					#NAME?
Purple		5	Stage 1-2			Negative	#NAME?	0	0					#NAME?
Purple		5	Stage 1-2			Negative	#NAME?	0	0					#NAME?
Purple		5	Stage 1-2			Negative	#NAME?	0	0					#NAME?
Purple		5	Stage 1-2			Negative	#NAME?	0	0					#NAME?
Purple		5	Stage 1-2			Negative	#NAME?	0	0					#NAME?
Purple		5	Stage 1-2			Negative	#NAME?	0	0					#NAME?
Purple		5	Stage 1-2			Negative	#NAME?	0	0					#NAME?
Purple		5	Stage 3			Negative	#NAME?	0	0					#NAME?
Purple		5	Stage 3			Negative	#NAME?	0	0					#NAME?
Purple		5	Stage 3			Negative	#NAME?	0	0					#NAME?
Purple		5	Stage 4-5	0	25.5922	Negative	#NAME?	0	22962.6					#NAME?
Purple		5	Stage 4-5	0	25.5662	Negative	#NAME?	0	23382.3					#NAME?
Purple		5	Stage 4-5	0	25.1247	Negative	#NAME?	0	31800.3					#NAME?
Purple		1	Stage 4-5	0	27.9418	Negative	#NAME?	0	4471.4					#NAME?
White	5			0	23.2625	Negative	#NAME?	0	116305					#NAME?
White	3			0	23.3324	Negative	#NAME?	0	110780					#NAME?
Blue	5			0	22.0391	Negative	#NAME?	0	272646					#NAME?
Blue	5			0	22.245	Negative	#NAME?	0	236234					#NAME?
Blue	5			0	22.8973	Negative	#NAME?	0	149986					#NAME?
Blue	5			0	22.5542	Negative	#NAME?	0	190463					#NAME?
White	5			0	23.5793	Negative	#NAME?	0	93279.1					#NAME?
White	5			0	23.6623	Negative	#NAME?	0	88045.5					#NAME?
White	5			0	24.2844	Negative	#NAME?	0	57089.5					#NAME?
White	5			0	24.3044	Negative	#NAME?	0	56298.6					#NAME?
White	5			0	23.4436	Negative	#NAME?	0	102528					#NAME?
White	3			0	24.4173	Negative	#NAME?	0	52043					#NAME?
Blue	5			0	22.8491	Negative	#NAME?	0	155105					#NAME?
Blue	5			0	22.6287	Negative	#NAME?	0	180834					#NAME?
Blue	5			0	22.6452	Negative	#NAME?	0	178774					#NAME?
Blue	5			0	22.7257	Negative	#NAME?	0	169027					#NAME?
Blue	5			0	22.7235	Negative	#NAME?	0	169282					#NAME?
Blue	5			0	23.2646	Negative	#NAME?	0	116136					#NAME?
Blue	5			0	22.6558	Negative	#NAME?	0	177454					#NAME?
Blue	5			0	23.3217	Negative	#NAME?	0	111610					#NAME?
Blue	5			0	22.522	Negative	#NAME?	0	194794					#NAME?
Blue	5			0	23.0046	Negative	#NAME?	0	139190					#NAME?
Blue	5			0	23.1068	Negative	#NAME?	0	129628					#NAME?
Blue	5			0	22.6402	Negative	#NAME?	0	179392					#NAME?
Blue	5			0	23.0125	Negative	#NAME?	0	138430					#NAME?
Blue	5			0	23.0894	Negative	#NAME?	0	131212					#NAME?
Blue	5			0	22.4218	Negative	#NAME?	0	208867					#NAME?
Blue	3			0	23.5856	Negative	#NAME?	0	92876.6					#NAME?
White	1			0	26.0937	Negative	#NAME?	0	16193.9					#NAME?
White	5			0	23.3996	Negative	#NAME?	0	105718					#NAME?
White	2			0	24.8933	Negative	#NAME?	0	37359.7					#NAME?
Blue	5			0	23.0084	Negative	#NAME?	0	138823					#NAME?
Blue	5			0	22.87	Negative	#NAME?	0	152872					#NAME?
Blue	5			0	23.3443	Negative	#NAME?	0	109869					#NAME?
White	5			0	23.3364	Negative	#NAME?	0	110471					#NAME?
White	5			0	23.4548	Negative	#NAME?	0	101734					#NAME?
Blue	5			0	23.5085	Negative	#NAME?	0	97998.3					#NAME?
Blue	5			0	23.1657	Negative	#NAME?	0	124420					#NAME?
Blue	3			0	24.0928	Negative	#NAME?	0	65239.4					#NAME?
White	3			0	25.1182	Negative	#NAME?	0	31944.6					#NAME?
Blue	5			0	22.2624	Negative	#NAME?	0	233391					#NAME?
Orange	1			0	25.0093	Negative	#NAME?	0	34459.7					#NAME?
Blue	5			0	23.1779	Negative	#NAME?	0	123366					#NAME?
Blue	5			0	23.1115	Negative	#NAME?	0	129204					#NAME?
Blue	3			0	23.7459	Negative	#NAME?	0	83061.6					#NAME?
White	2			0	24.3674	Negative	#NAME?	0	53884.7					#NAME?
Blue	4			0	23.2393	Negative	#NAME?	0	118205					#NAME?
White	5			0	23.628	Negative	#NAME?	0	90172.8					#NAME?
White	5			0	23.5499	Negative	#NAME?	0	95214.1					#NAME?
Blue	5			0	23.2411	Negative	#NAME?	0	118057					#NAME?
Blue	5			0	23.548	Negative	#NAME?	0	95340.9					#NAME?
Blue	5			0	23.063	Negative	#NAME?	0	133640					#NAME?
Blue	5			0	22.5652	Negative	#NAME?	0	189018					#NAME?
Blue	5			0	22.726	Negative	#NAME?	0	168991					#NAME?
Blue	5			0	23.4308	Negative	#NAME?	0	103445					#NAME?
Blue	5			0	22.8682	Negative	#NAME?	0	153061					#NAME?
Blue	5			0	23.3324	Negative	#NAME?	0	110782					#NAME?
Blue	5			0	23.5024	Negative	#NAME?	0	98411.1					#NAME?
Blue	5			0	23.1234	Negative	#NAME?	0	128142					#NAME?
Blue	5			0	22.7202	Negative	#NAME?	0	169671					#NAME?
Blue	5			0	22.6494	Negative	#NAME?	0	178256					#NAME?
Blue	5			0	22.7329	Negative	#NAME?	0	168184					#NAME?
Blue	5			0	22.6912	Negative	#NAME?	0	173137					#NAME?
Blue	5			0	23.356	Negative	#NAME?	0	108979					#NAME?
Blue	5			0	22.4387	Negative	#NAME?	0	206428					#NAME?
Blue	2			0	23.9282	Negative	#NAME?	0	73158.9					#NAME?
Blue	5			0	23.3536	Negative	#NAME?	0	109155					#NAME?
Blue	5			0	22.4918	Negative	#NAME?	0	198930					#NAME?
Blue	5			0	23.2418	Negative	#NAME?	0	117998					#NAME?
Blue	5			0	22.5889	Negative	#NAME?	0	185917					#NAME?
Blue	5			0	23.1969	Negative	#NAME?	0	121745					#NAME?
Blue	5			0	23.0993	Negative	#NAME?	0	130311					#NAME?
Blue	5			0	23.0529	Negative	#NAME?	0	134585					#NAME?
Blue	5			0	23.3713	Negative	#NAME?	0	107822					#NAME?
Blue	5			0	22.6346	Negative	#NAME?	0	180095					#NAME?
Blue	5			0	23.0479	Negative	#NAME?	0	135057					#NAME?
Blue	5			0	22.2441	Negative	#NAME?	0	236374					#NAME?
Blue	5			0	22.726	Negative	#NAME?	0	168990					#NAME?
Blue	5			0	23.0146	Negative	#NAME?	0	138223					#NAME?
Blue	5			0	23.0193	Negative	#NAME?	0	137772					#NAME?
Blue	5			0	22.7638	Negative	#NAME?	0	164598					#NAME?
Blue	5			0	21.5321	Negative	#NAME?	0	388099					#NAME?
Blue	5			0	22.7929	Negative	#NAME?	0	161302					#NAME?
Blue	5			0	23.4847	Negative	#NAME?	0	99631.1					#NAME?
Blue	5			0	23.5639	Negative	#NAME?	0	94285.4					#NAME?
Blue	5			0	23.0973	Negative	#NAME?	0	130490					#NAME?
Blue	5			0	22.983	Negative	#NAME?	0	141295					#NAME?
Blue	5			0	23.4154	Negative	#NAME?	0	104559					#NAME?
Blue	5			0	23.2309	Negative	#NAME?	0	118895					#NAME?
Blue	5			0	23.3096	Negative	#NAME?	0	112555					#NAME?
Blue	5			0	23.5355	Negative	#NAME?	0	96171.2					#NAME?
Blue	5			0	23.3341	Negative	#NAME?	0	110652					#NAME?
Blue	5			0	22.4668	Negative	#NAME?	0	202424					#NAME?
Blue	5			0	23.031	Negative	#NAME?	0	136658					#NAME?
Blue	5			0	23.9063	Negative	#NAME?	0	74286.6					#NAME?
Blue	5			0	24.1845	Negative	#NAME?	0	61201.8					#NAME?
Blue	5			0	22.4357	Negative	#NAME?	0	206852					#NAME?
White	4			0	23.4602	Negative	#NAME?	0	101351					#NAME?
Blue	5			0	23.2498	Negative	#NAME?	0	117337					#NAME?
White	1			0	26.6875	Negative	#NAME?	0	10710					#NAME?
Blue	5			0	22.8263	Negative	#NAME?	0	157590					#NAME?
Blue	5			0	23.0727	Negative	#NAME?	0	132745					#NAME?
Blue	5			0	23.0383	Negative	#NAME?	0	135960					#NAME?
Blue	5			0	23.2458	Negative	#NAME?	0	117666					#NAME?
Blue	5			0	23.2613	Negative	#NAME?	0	116407					#NAME?
Blue	5			0	22.4814	Negative	#NAME?	0	200368					#NAME?
Orange	1			0	25.5903	Negative	#NAME?	0	22993.5					#NAME?
Blue	1			0	25.1689	Negative	#NAME?	0	30836.4					#NAME?
Blue	1			0	24.4631	Negative	#NAME?	0	50410.3					#NAME?
Orange	1			0	24.7936	Negative	#NAME?	0	40044.8					#NAME?
Blue	2			0	24.6071	Negative	#NAME?	0	45600.2					#NAME?
White	2			0	28.0541	Negative	#NAME?	0	4135					#NAME?
Blue	2			0	23.9161	Negative	#NAME?	0	73778.9					#NAME?
Purple		5	Stage 1-2			Negative	#NAME?	0	0					#NAME?
Purple		5	Stage 3			Negative	#NAME?	0	0					#NAME?
Purple		5	Stage 3			Negative	#NAME?	0	0					#NAME?
Purple		4	Stage 3			Negative	#NAME?	0	0					#NAME?
Purple		5	Stage 4-5	0	24.5866	Negative	#NAME?	0	46255.9					#NAME?
Purple		5	Stage 4-5	0	23.5019	Negative	#NAME?	0	98449.6					#NAME?
Purple		5	Stage 4-5	0	25.3108	Negative	#NAME?	0	27934.7					#NAME?
Purple		5	Stage 4-5	0	21.7243	Negative	#NAME?	0	339476					#NAME?
Blue	5			0	22.3343	Negative	#NAME?	0	221984					#NAME?
Blue	5			0	23.015	Negative	#NAME?	0	138184					#NAME?
Blue	5			0	22.8812	Negative	#NAME?	0	151682					#NAME?
Blue	5			0	22.5654	Negative	#NAME?	0	188992					#NAME?
Blue	5			0	22.9674	Negative	#NAME?	0	142848					#NAME?
White	5			0	23.4533	Negative	#NAME?	0	101835					#NAME?
White	5			0	23.9878	Negative	#NAME?	0	70187.1					#NAME?
White	5			0	23.0066	Negative	#NAME?	0	138994					#NAME?
Blue	5			0	23.3861	Negative	#NAME?	0	106713					#NAME?
Blue	5			0	22.9786	Negative	#NAME?	0	141731					#NAME?
Blue	5			0	24.1045	Negative	#NAME?	0	64710.1					#NAME?
Blue	5			0	23.6175	Negative	#NAME?	0	90836.4					#NAME?
Blue	5			0	23.2836	Negative	#NAME?	0	114611					#NAME?
Blue	5			0	23.9155	Negative	#NAME?	0	73809.2					#NAME?
Blue	5			0	23.4038	Negative	#NAME?	0	105409					#NAME?
Blue	5			0	23.4432	Negative	#NAME?	0	102554					#NAME?
Blue	5			0	23.8242	Negative	#NAME?	0	78654.8					#NAME?
Blue	5			0	23.308	Negative	#NAME?	0	112680					#NAME?
Blue	5			0	23.4362	Negative	#NAME?	0	103057					#NAME?
Blue	5			0	23.6209	Negative	#NAME?	0	90618.1					#NAME?
Blue	5			0	23.0147	Negative	#NAME?	0	138219					#NAME?
Blue	5			0	23.2762	Negative	#NAME?	0	115205					#NAME?
Blue	5			0	23.9242	Negative	#NAME?	0	73363.6					#NAME?
Blue	5			0	22.3678	Negative	#NAME?	0	216864					#NAME?
Blue	5			0	23.3363	Negative	#NAME?	0	110484					#NAME?
Blue	5			0	23.3792	Negative	#NAME?	0	107227					#NAME?
Blue	5			0	23.392	Negative	#NAME?	0	106279					#NAME?
Blue	5			0	24.0476	Negative	#NAME?	0	67324.9					#NAME?
Blue	2			0	23.909	Negative	#NAME?	0	74144.6					#NAME?
White	5			0	23.4995	Negative	#NAME?	0	98613.7					#NAME?
White	5			0	23.8608	Negative	#NAME?	0	76676.7					#NAME?
White	4			0	24.0809	Negative	#NAME?	0	65779.5					#NAME?
White	5			0	22.5103	Negative	#NAME?	0	196380					#NAME?
White	5			0	23.2577	Negative	#NAME?	0	116699					#NAME?
White	5			0	23.2411	Negative	#NAME?	0	118052					#NAME?
White	5			0	23.3399	Negative	#NAME?	0	110206					#NAME?
White	5			0	23.3271	Negative	#NAME?	0	111192					#NAME?
White	5			0	22.441	Negative	#NAME?	0	206091					#NAME?
White	5			0	23.1083	Negative	#NAME?	0	129496					#NAME?
White	5			0	23.281	Negative	#NAME?	0	114823					#NAME?
White	5			0	22.7201	Negative	#NAME?	0	169693					#NAME?
Blue	5			0	22.2177	Negative	#NAME?	0	240760					#NAME?
Blue	5			0	22.2212	Negative	#NAME?	0	240183					#NAME?
Blue	5			0	22.7882	Negative	#NAME?	0	161831					#NAME?
Blue	5			0	22.3192	Negative	#NAME?	0	224334					#NAME?
Blue	5			0	23.3783	Negative	#NAME?	0	107296					#NAME?
Blue	5			0	23.1686	Negative	#NAME?	0	124164					#NAME?
Blue	5			0	22.7113	Negative	#NAME?	0	170733					#NAME?
Blue	5			0	22.8993	Negative	#NAME?	0	149784					#NAME?
Blue	5			0	23.4457	Negative	#NAME?	0	102378					#NAME?
Blue	5			0	22.7601	Negative	#NAME?	0	165026					#NAME?
Blue	5			0	23.0791	Negative	#NAME?	0	132150					#NAME?
Blue	5			0	23.0182	Negative	#NAME?	0	137882					#NAME?
Blue	5			0	24.4198	Negative	#NAME?	0	51952.9					#NAME?
Blue	5			0	24.0658	Negative	#NAME?	0	66476.3					#NAME?
Blue	5			0	24.461	Negative	#NAME?	0	50481.6					#NAME?
White	2			0	25.0961	Negative	#NAME?	0	32438.2					#NAME?
White	5			0	22.6772	Negative	#NAME?	0	174828					#NAME?
White	5			0	23.475	Negative	#NAME?	0	100312					#NAME?
White	1			0	25.1192	Negative	#NAME?	0	31921.7					#NAME?
Blue	5			0	23.1829	Negative	#NAME?	0	122937					#NAME?
Blue	5			0	23.4587	Negative	#NAME?	0	101452					#NAME?
Blue	5			0	22.8836	Negative	#NAME?	0	151432					#NAME?
Blue	5			0	22.6971	Negative	#NAME?	0	172428					#NAME?
Blue	1			0	24.599	Negative	#NAME?	0	45857.2					#NAME?
Orange	1			0	25.573	Negative	#NAME?	0	23271.7					#NAME?
Blue	1			0	25.0836	Negative	#NAME?	0	32722.3					#NAME?
White	2			0	24.6745	Negative	#NAME?	0	43507.8					#NAME?
White	2			0	23.5235	Negative	#NAME?	0	96976.5					#NAME?
Blue	1			0	24.0103	Negative	#NAME?	0	69093.2					#NAME?
White	5			0	23.3976	Negative	#NAME?	0	105865					#NAME?
White	5			0	23.0952	Negative	#NAME?	0	130681					#NAME?
White	5			0	22.923	Negative	#NAME?	0	147330					#NAME?
White	5			0	23.0801	Negative	#NAME?	0	132060					#NAME?
White	1			0	24.6746	Negative	#NAME?	0	43504.8					#NAME?
Blue	5			0	23.1075	Negative	#NAME?	0	129563					#NAME?
Blue	5			0	22.3568	Negative	#NAME?	0	218529					#NAME?
Blue	5			0	22.3166	Negative	#NAME?	0	224743					#NAME?
Blue	5			0	22.473	Negative	#NAME?	0	201548					#NAME?
Blue	5			0	22.9341	Negative	#NAME?	0	146192					#NAME?
Blue	4			0	23.0202	Negative	#NAME?	0	137686					#NAME?
Blue	5			0	22.182	Negative	#NAME?	0	246833					#NAME?
Blue	5			0	22.5343	Negative	#NAME?	0	193127					#NAME?
Blue	5			0	23.2625	Negative	#NAME?	0	116312					#NAME?
Blue	5			0	22.3922	Negative	#NAME?	0	213220					#NAME?
Blue	2			0	24.4001	Negative	#NAME?	0	52668.5					#NAME?
Blue	5			0	24.9877	Negative	#NAME?	0	34982.9					#NAME?
Blue	5			0	25.0401	Negative	#NAME?	0	33729.1					#NAME?
Blue	5			0	24.5055	Negative	#NAME?	0	48940.9					#NAME?
Blue	5			0	24.6832	Negative	#NAME?	0	43244.7					#NAME?
Blue	5			0	25.1485	Negative	#NAME?	0	31277.3					#NAME?
Blue	5			0	24.8518	Negative	#NAME?	0	38454.4					#NAME?
Blue	5			0	24.0317	Negative	#NAME?	0	68075.1					#NAME?
Blue	5			0	24.179	Negative	#NAME?	0	61437.3					#NAME?
Blue	5			0	24.2121	Negative	#NAME?	0	60038.4					#NAME?
Blue	5			0	24.4857	Negative	#NAME?	0	49622.3					#NAME?
Blue	5			0	24.5579	Negative	#NAME?	0	47187.8					#NAME?
Blue	5			0	23.806	Negative	#NAME?	0	79658					#NAME?
Blue	5			0	24.4174	Negative	#NAME?	0	52040.4					#NAME?
Blue	5			0	24.0503	Negative	#NAME?	0	67195.1					#NAME?
Blue	5			0	23.4293	Negative	#NAME?	0	103551					#NAME?
Blue	5			0	24.2067	Negative	#NAME?	0	60263.4					#NAME?
Blue	3			0	24.1213	Negative	#NAME?	0	63957.2					#NAME?
White	5			0	24.2336	Negative	#NAME?	0	59144.2					#NAME?
White	5			0	24.1104	Negative	#NAME?	0	64444.5					#NAME?
White	5			0	24.1172	Negative	#NAME?	0	64140					#NAME?
Blue	5			0	24.3193	Negative	#NAME?	0	55718.2					#NAME?
Blue	2			0	25.4087	Negative	#NAME?	0	26094					#NAME?
White	3			0	24.5539	Negative	#NAME?	0	47321.6					#NAME?
Orange	1			0	25.6653	Negative	#NAME?	0	21823					#NAME?
Orange	5			0	23.5515	Negative	#NAME?	0	95108.5					#NAME?
Blue	5			0	23.6408	Negative	#NAME?	0	89370.8					#NAME?
Blue	5			0	24.5857	Negative	#NAME?	0	46284.3					#NAME?
Blue	5			0	23.1209	Negative	#NAME?	0	128363					#NAME?
Blue	5			0	23.2829	Negative	#NAME?	0	114667					#NAME?
Blue	5			0	23.3526	Negative	#NAME?	0	109238					#NAME?
Blue	5			0	22.6855	Negative	#NAME?	0	173829					#NAME?
Blue	5			0	23.1617	Negative	#NAME?	0	124764					#NAME?
Blue	5			0	23.1797	Negative	#NAME?	0	123211					#NAME?
Blue	5			0	23.7524	Negative	#NAME?	0	82686.4					#NAME?
White	5			0	23.467	Negative	#NAME?	0	100867					#NAME?
White	5			0	23.324	Negative	#NAME?	0	111434					#NAME?
White	5			0	23.3714	Negative	#NAME?	0	107814					#NAME?
White	2			0	24.674	Negative	#NAME?	0	43525.1					#NAME?
Blue	3			0	23.7947	Negative	#NAME?	0	80288.7					#NAME?
White	2			0	24.7033	Negative	#NAME?	0	42643.2					#NAME?
Blue	5			0	23.7035	Negative	#NAME?	0	85554.1					#NAME?
White	2			0	24.1577	Negative	#NAME?	0	62355.6					#NAME?
Blue	3			0	22.5913	Negative	#NAME?	0	185611					#NAME?
		5	Stage 1-2			Negative	#NAME?	0	0					#NAME?
		5	Stage 1-2			Negative	#NAME?	0	0					#NAME?
		3	Stage 1-2			Negative	#NAME?	0	0					#NAME?
		4	Stage 3			Negative	#NAME?	0	0					#NAME?
		5	Stage 4-5	0	28.1161	Negative	#NAME?	0	3960.1					#NAME?
		5	Stage 3			Negative	#NAME?	0	0					#NAME?
		5	Stage 3			Negative	#NAME?	0	0					#NAME?
		1	Stage 3			Negative	#NAME?	0	0					#NAME?
		1	Stage 4-5	0	28.1014	Negative	#NAME?	0	4000.9					#NAME?
		5	Stage 1-2			Negative	#NAME?	0	0					#NAME?
		5	Stage 1-2			Negative	#NAME?	0	0					#NAME?
		3	Stage 1-2			Negative	#NAME?	0	0					#NAME?
		5	Stage 3			Negative	#NAME?	0	0					#NAME?
		5	Stage 3			Negative	#NAME?	0	0					#NAME?
		5	Stage 3			Negative	#NAME?	0	0					#NAME?
		5	Stage 3			Negative	#NAME?	0	0					#NAME?
		2	Stage 3			Negative	#NAME?	0	0					#NAME?
		5	Stage 1-2			Negative	#NAME?	0	0					#NAME?
		5	Stage 1-2			Negative	#NAME?	0	0					#NAME?
		5	Stage 1-2			Negative	#NAME?	0	0					#NAME?
		5	Stage 1-2			Negative	#NAME?	0	0					#NAME?
		2	Stage 1-2			Negative	#NAME?	0	0					#NAME?
		1	Stage 4-5	0	29.2845	Negative	#NAME?	0	1755.4					#NAME?
		1	Stage 4-5	0	26.3341	Negative	#NAME?	0	13697.9					#NAME?
		1	Stage 1-2			Negative	#NAME?	0	0					#NAME?
		1	Stage 4-5	0	26.4089	Negative	#NAME?	0	13003					#NAME?
Orange	2			0	24.5381	Negative	#NAME?	0	47843.5					#NAME?
Blue	5			0	24.8779	Negative	#NAME?	0	37761.4					#NAME?
Blue	5			0	23.0507	Negative	#NAME?	0	134790					#NAME?
Blue	5			0	23.6418	Negative	#NAME?	0	89311.9					#NAME?
Blue	5			0	24.0738	Negative	#NAME?	0	66104.9					#NAME?
Blue	5			0	24.9706	Negative	#NAME?	0	35401.6					#NAME?
Blue	5			0	23.991	Negative	#NAME?	0	70030.7					#NAME?
Blue	5			0	24.406	Negative	#NAME?	0	52454.2					#NAME?
Blue	5			0	24.1584	Negative	#NAME?	0	62324.3					#NAME?
Blue	2			0	25.1751	Negative	#NAME?	0	30702.8					#NAME?
White	5			0	24.2125	Negative	#NAME?	0	60018.2					#NAME?
White	2			0	26.0198	Negative	#NAME?	0	17049.5					#NAME?
Orange	5			0	25.0963	Negative	#NAME?	0	32434					#NAME?
Blue	5			0	24.2035	Negative	#NAME?	0	60396.2					#NAME?
Blue	5			0	23.6352	Negative	#NAME?	0	89723.3					#NAME?
Blue	5			0	24.2122	Negative	#NAME?	0	60034					#NAME?
Blue	5			0	24.8189	Negative	#NAME?	0	39346.4					#NAME?
Blue	5			0	25.1877	Negative	#NAME?	0	30435.1					#NAME?
Blue	5			0	24.9588	Negative	#NAME?	0	35692.6					#NAME?
Blue	5			0	24.5475	Negative	#NAME?	0	47530.5					#NAME?
Blue	5			0	23.7037	Negative	#NAME?	0	85540.6					#NAME?
Blue	5			0	22.8126	Negative	#NAME?	0	159102					#NAME?
Blue	5			0	24.5906	Negative	#NAME?	0	46125.7					#NAME?
Blue	5			0	24.1123	Negative	#NAME?	0	64357					#NAME?
Blue	5			0	24.187	Negative	#NAME?	0	61095.3					#NAME?
Blue	5			0	24.097	Negative	#NAME?	0	65049.4					#NAME?
Blue	5			0	25.1811	Negative	#NAME?	0	30574.9					#NAME?
Blue	5			0	25.2003	Negative	#NAME?	0	30168					#NAME?
Blue	5			0	24.6678	Negative	#NAME?	0	43711.9					#NAME?
Blue	5			0	25.2899	Negative	#NAME?	0	28344.6					#NAME?
Blue	5			0	23.9037	Negative	#NAME?	0	74417.9					#NAME?
Blue	5			0	25.389	Negative	#NAME?	0	26452.9					#NAME?
Blue	2			0	25.9773	Negative	#NAME?	0	17561.8					#NAME?
White	3			0	22.8855	Negative	#NAME?	0	151231					#NAME?
White	5			0	23.1084	Negative	#NAME?	0	129487					#NAME?
Blue	5			0	21.9955	Negative	#NAME?	0	281061					#NAME?
Blue	5			0	22.8452	Negative	#NAME?	0	155533					#NAME?
Blue	5			0	22.6492	Negative	#NAME?	0	178273					#NAME?
Blue	1			0	24.738	Negative	#NAME?	0	41626.1					#NAME?
Blue	5			0	24.2053	Negative	#NAME?	0	60321.2					#NAME?
Blue	5			0	23.9692	Negative	#NAME?	0	71100					#NAME?
Blue	5			0	25.3488	Negative	#NAME?	0	27203.8					#NAME?
Blue	5			0	24.4759	Negative	#NAME?	0	49961.4					#NAME?
Blue	3			0	25.0203	Negative	#NAME?	0	34197.1					#NAME?
White	5			0	25.0145	Negative	#NAME?	0	34335.2					#NAME?
Blue	1			0	25.8324	Negative	#NAME?	0	19426.4					#NAME?
White	5			0	23.5911	Negative	#NAME?	0	92519.7					#NAME?
White	5			0	23.4115	Negative	#NAME?	0	104848					#NAME?
White	5			0	23.7275	Negative	#NAME?	0	84137.2					#NAME?
White	5			0	23.2249	Negative	#NAME?	0	119396					#NAME?
White	5			0	23.3192	Negative	#NAME?	0	111806					#NAME?
White	5			0	23.7864	Negative	#NAME?	0	80753.8					#NAME?
White	5			0	22.3792	Negative	#NAME?	0	215152					#NAME?
White	5			0	23.362	Negative	#NAME?	0	108521					#NAME?
White	5			0	23.6989	Negative	#NAME?	0	85825.8					#NAME?
White	5			0	25.386	Negative	#NAME?	0	26509.5					#NAME?
Blue	5			0	22.3749	Negative	#NAME?	0	215799					#NAME?
Blue	5			0	21.4387	Negative	#NAME?	0	414171					#NAME?
Blue	5			0	22.845	Negative	#NAME?	0	155555					#NAME?
Blue	5			0	22.8973	Negative	#NAME?	0	149992					#NAME?
Blue	5			0	22.9285	Negative	#NAME?	0	146766					#NAME?
Blue	5			0	22.6835	Negative	#NAME?	0	174070					#NAME?
Blue	5			0	23.746	Negative	#NAME?	0	83056.4					#NAME?
Blue	5			0	23.6812	Negative	#NAME?	0	86889.9					#NAME?
Blue	5			0	23.2245	Negative	#NAME?	0	119426					#NAME?
Blue	5			0	22.834	Negative	#NAME?	0	156747					#NAME?
Blue	5			0	23.5787	Negative	#NAME?	0	93318.9					#NAME?
Blue	5			0	23.2824	Negative	#NAME?	0	114710					#NAME?
Blue	5			0	22.9224	Negative	#NAME?	0	147386					#NAME?
Blue	5			0	23.2851	Negative	#NAME?	0	114494					#NAME?
Blue	5			0	22.8214	Negative	#NAME?	0	158129					#NAME?
Blue	5			0	23.2886	Negative	#NAME?	0	114209					#NAME?
Blue	5			38.1981	23.2239	Negative	#NAME?	7.5	119478			0	9980	Negative
Blue	5			0	22.0785	Negative	#NAME?	0	265278					#NAME?
Blue	5			0	22.7245	Negative	#NAME?	0	169172					#NAME?
Blue	5			0	23.1495	Negative	#NAME?	0	125827					#NAME?
Blue	5			0	22.9351	Negative	#NAME?	0	146096					#NAME?
Blue	3			0	23.4338	Negative	#NAME?	0	103228					#NAME?
White	2			0	25.0391	Negative	#NAME?	0	33751.6					#NAME?
Blue	5			0	22.5091	Negative	#NAME?	0	196544					#NAME?
Blue	5			0	23.4009	Negative	#NAME?	0	105619					#NAME?
Blue	5			0	22.6268	Negative	#NAME?	0	181079					#NAME?
White	2			0	24.4492	Negative	#NAME?	0	50899.2					#NAME?
Blue	4			0	22.4919	Negative	#NAME?	0	198908					#NAME?
White	5			0	23.0826	Negative	#NAME?	0	131832					#NAME?
Blue	5			0	22.1904	Negative	#NAME?	0	245388					#NAME?
Blue	5			0	21.7406	Negative	#NAME?	0	335644					#NAME?
Blue	5			0	22.2753	Negative	#NAME?	0	231291					#NAME?
Blue	5			0	22.0651	Negative	#NAME?	0	267768					#NAME?
Blue	5			0	21.8344	Negative	#NAME?	0	314430					#NAME?
Blue	5			0	22.1803	Negative	#NAME?	0	247114					#NAME?
Blue	1			0	24.2271	Negative	#NAME?	0	59414.1					#NAME?
Blue	5			0	24.5319	Negative	#NAME?	0	48050.2					#NAME?
Blue	5			0	24.2449	Negative	#NAME?	0	58683.2					#NAME?
Blue	5			0	26.9545	Negative	#NAME?	0	8892.7					#NAME?
Blue	5			0	26.3708	Negative	#NAME?	0	13352					#NAME?
Blue	5			0	26.4062	Negative	#NAME?	0	13027.6					#NAME?
White	3			0	25.1298	Negative	#NAME?	0	31687					#NAME?
Blue	5			0	25.1079	Negative	#NAME?	0	32173.9					#NAME?
Blue	5			0	25.3327	Negative	#NAME?	0	27512.2					#NAME?
Blue	5			0	25.5203	Negative	#NAME?	0	24141.8					#NAME?
Blue	5			0	26.1239	Negative	#NAME?	0	15857.6					#NAME?
Blue	5			0	25.5632	Negative	#NAME?	0	23431.7					#NAME?
Blue	5			0	26.4031	Negative	#NAME?	0	13055.6					#NAME?
Blue	5			0	25.2417	Negative	#NAME?	0	29311.1					#NAME?
Blue	5			0	23.7265	Negative	#NAME?	0	84193.3					#NAME?
Blue	5			0	25.5274	Negative	#NAME?	0	24023.6					#NAME?
Blue	5			0	24.6699	Negative	#NAME?	0	43647.5					#NAME?
Blue	5			0	23.7881	Negative	#NAME?	0	80659.4					#NAME?
Blue	5			0	24.9831	Negative	#NAME?	0	35094					#NAME?
Blue	5			0	25.0251	Negative	#NAME?	0	34083.6					#NAME?
Blue	5			0	24.8428	Negative	#NAME?	0	38697.9					#NAME?
Blue	5			0	24.7283	Negative	#NAME?	0	41907.5					#NAME?
Blue	5			0	25.4764	Negative	#NAME?	0	24891.7					#NAME?
Blue	5			0	24.6869	Negative	#NAME?	0	43135.3					#NAME?
Blue	5			0	25.1169	Negative	#NAME?	0	31972.5					#NAME?
Blue	5			0	25.5222	Negative	#NAME?	0	24109.9					#NAME?
Blue	5			0	23.9484	Negative	#NAME?	0	72141.5					#NAME?
Blue	5			0	24.8233	Negative	#NAME?	0	39224.9					#NAME?
Blue	5			0	25.6093	Negative	#NAME?	0	22691.3					#NAME?
Blue	5			0	25.1411	Negative	#NAME?	0	31437.3					#NAME?
Blue	5			0	25.0754	Negative	#NAME?	0	32910.4					#NAME?
Blue	5			0	25.594	Negative	#NAME?	0	22934.1					#NAME?
Blue	5			0	24.537	Negative	#NAME?	0	47881.9					#NAME?
Blue	5			0	25.0854	Negative	#NAME?	0	32681.7					#NAME?
Blue	5			0	25.1271	Negative	#NAME?	0	31745.5					#NAME?
Blue	5			0	25.7395	Negative	#NAME?	0	20724.3					#NAME?
Blue	5			0	24.3506	Negative	#NAME?	0	54517.8					#NAME?
Blue	5			0	24.3701	Negative	#NAME?	0	53781.7					#NAME?
Blue	5			0	23.6964	Negative	#NAME?	0	85978.3					#NAME?
Blue	5			0	25.0016	Negative	#NAME?	0	34644.6					#NAME?
Blue	5			0	24.0833	Negative	#NAME?	0	65672.3					#NAME?
Blue	5			0	24.7899	Negative	#NAME?	0	40148.1					#NAME?
Blue	5			0	24.612	Negative	#NAME?	0	45443.1					#NAME?
Blue	5			0	25.3059	Negative	#NAME?	0	28029.7					#NAME?
Blue	5			0	25.1059	Negative	#NAME?	0	32218.5					#NAME?
Blue	5			0	24.9052	Negative	#NAME?	0	37051.1					#NAME?
Blue	5			0	25.0431	Negative	#NAME?	0	33658.4					#NAME?
Blue	5			0	25.0347	Negative	#NAME?	0	33854.9					#NAME?
Blue	5			0	25.3119	Negative	#NAME?	0	27913					#NAME?
Blue	5			0	25.0525	Negative	#NAME?	0	33438					#NAME?
Blue	5			0	23.8944	Negative	#NAME?	0	74904.3					#NAME?
Blue	5			0	25.0263	Negative	#NAME?	0	34055.7					#NAME?
Blue	2			0	26.9937	Negative	#NAME?	0	8653.3					#NAME?
White	5			0	24.2276	Negative	#NAME?	0	59393.9					#NAME?
White	5			0	25.6042	Negative	#NAME?	0	22772					#NAME?
White	5			0	24.8879	Negative	#NAME?	0	37500.2					#NAME?
White	5			0	25.2261	Negative	#NAME?	0	29631.3					#NAME?
White	5			0	24.4138	Negative	#NAME?	0	52170.9					#NAME?
White	5			0	25.063	Negative	#NAME?	0	33194.5					#NAME?
White	5			0	24.9699	Negative	#NAME?	0	35417.8					#NAME?
Orange	4			0	26.6816	Negative	#NAME?	0	10753.9					#NAME?
Blue	1			0	27.9622	Negative	#NAME?	0	4408.3					#NAME?
Blue	5			0	23.4123	Negative	#NAME?	0	104785					#NAME?
Blue	5			0	24.0882	Negative	#NAME?	0	65448.5					#NAME?
Blue	5			0	24.2515	Negative	#NAME?	0	58412.8					#NAME?
Blue	5			0	24.2725	Negative	#NAME?	0	57566					#NAME?
Blue	5			0	24.3065	Negative	#NAME?	0	56218.2					#NAME?
Blue	5			0	24.8085	Negative	#NAME?	0	39633.3					#NAME?
Blue	5			0	24.0338	Negative	#NAME?	0	67974					#NAME?
Blue	5			0	25.1709	Negative	#NAME?	0	30793.3					#NAME?
Blue	1			0	26.138	Negative	#NAME?	0	15702					#NAME?
White	5			0	24.3057	Negative	#NAME?	0	56247.4					#NAME?
White	5			0	25.7682	Negative	#NAME?	0	20313.8					#NAME?
Blue	5			0	24.6316	Negative	#NAME?	0	44828.1					#NAME?
Blue	5			0	24.4712	Negative	#NAME?	0	50125					#NAME?
Blue	2			0	25.2433	Negative	#NAME?	0	29277.9					#NAME?
White	3			0	24.719	Negative	#NAME?	0	42180.9					#NAME?
Orange	1			0	28.01	Negative	#NAME?	0	4263.8					#NAME?
Blue	1			0	26.9916	Negative	#NAME?	0	8666					#NAME?
Blue	2			0	24.1788	Negative	#NAME?	0	61444.8					#NAME?
Blue	5			0	24.3487	Negative	#NAME?	0	54589					#NAME?
Blue	5			0	25.1978	Negative	#NAME?	0	30220.9					#NAME?
White	2			0	25.5076	Negative	#NAME?	0	24355.8					#NAME?
Orange	1			0	27.0251	Negative	#NAME?	0	8466					#NAME?
Purple		1	Stage 3	0	27.2797	Negative	#NAME?	0	0					#NAME?
Purple		5	Stage 1-2			Negative	#NAME?	0	0					#NAME?
Purple		5	Stage 1-2			Negative	#NAME?	0	0					#NAME?
Purple		5	Stage 1-2			Negative	#NAME?	0	0					#NAME?
Purple		5	Stage 1-2			Negative	#NAME?	0	0					#NAME?
Purple		5	Stage 1-2			Negative	#NAME?	0	0					#NAME?
Purple		3	Stage 1-2			Negative	#NAME?	0	0					#NAME?
Purple		5	Stage 3	0	25.1622	Negative	#NAME?	0	0					#NAME?
Purple		5	Stage 3	0	25.4561	Negative	#NAME?	0	0					#NAME?
Purple		5	Stage 3	0	25.2339	Negative	#NAME?	0	0					#NAME?
Purple		5	Stage 3	0	25.4513	Negative	#NAME?	0	0					#NAME?
Purple		5	Stage 3	0	25.7396	Negative	#NAME?	0	0					#NAME?
Purple		5	Stage 3	0	25.4094	Negative	#NAME?	0	0					#NAME?
Purple		5	Stage 3	0	25.3416	Negative	#NAME?	0	0					#NAME?
Purple		5	Stage 3	0	25.2144	Negative	#NAME?	0	0					#NAME?
Purple		5	Stage 3	0	25.5883	Negative	#NAME?	0	0					#NAME?
Purple		5	Stage 3	0	25.2967	Negative	#NAME?	0	0					#NAME?
Purple		5	Stage 3	0	25.5313	Negative	#NAME?	0	0					#NAME?
Purple		5	Stage 3	0	25.4411	Negative	#NAME?	0	0					#NAME?
Purple		2	Stage 3	0	26.6322	Negative	#NAME?	0	0					#NAME?
Purple		5	Stage 4-5	0	26.2183	Negative	#NAME?	0	14848.1					#NAME?
Purple		5	Stage 4-5	0	25.5697	Negative	#NAME?	0	23325.7					#NAME?
Purple		5	Stage 4-5	0	27.4456	Negative	#NAME?	0	6316.8					#NAME?
Purple		1	Stage 4-5	0	27.6765	Negative	#NAME?	0	5378.4					#NAME?
Purple		2	Stage 1-2			Negative	#NAME?	0	0					#NAME?
Purple		5	Stage 3	0	24.0947	Negative	#NAME?	0	0					#NAME?
Purple		5	Stage 3	0	23.9062	Negative	#NAME?	0	0					#NAME?
Purple		5	Stage 3	0	24.4797	Negative	#NAME?	0	0					#NAME?
Purple		5	Stage 3	0	24.0707	Negative	#NAME?	0	0					#NAME?
Purple		5	Stage 3	0	24.0104	Negative	#NAME?	0	0					#NAME?
Purple		5	Stage 4-5	0	24.6165	Negative	#NAME?	0	45303					#NAME?
Purple		5	Stage 4-5	0	26.0485	Negative	#NAME?	0	16712.2					#NAME?
Purple		4	Stage 4-5	0	25.5627	Negative	#NAME?	0	23439.7					#NAME?
Purple		2	Stage 4-5	0	26.5237	Negative	#NAME?	0	12003.8					#NAME?
Purple		5	Stage 1-2			Negative	#NAME?	0	0					#NAME?
Purple		5	Stage 1-2			Negative	#NAME?	0	0					#NAME?
Purple		4	Stage 1-2			Negative	#NAME?	0	0					#NAME?
Purple		5	Stage 3	0	24.6191	Negative	#NAME?	0	0					#NAME?
Purple		5	Stage 3	0	25.8916	Negative	#NAME?	0	0					#NAME?
Purple		5	Stage 3	0	24.7951	Negative	#NAME?	0	0					#NAME?
Purple		5	Stage 3	0	24.3585	Negative	#NAME?	0	0					#NAME?
Purple		5	Stage 3	0	24.1203	Negative	#NAME?	0	0					#NAME?
Purple		5	Stage 3	0	28.4934	Negative	#NAME?	0	0					#NAME?
Purple		2	Stage 3	0	25.6949	Negative	#NAME?	0	0					#NAME?
Purple		5	Stage 4-5	0	24.2552	Negative	#NAME?	0	58259.9					#NAME?
Purple		5	Stage 4-5	0	25.4354	Negative	#NAME?	0	25612.1					#NAME?
Purple		5	Stage 4-5	0	25.3727	Negative	#NAME?	0	26756.2					#NAME?
Purple		5	Stage 4-5	0	25.7453	Negative	#NAME?	0	20640.7					#NAME?
Purple		5	Stage 4-5	0	25.332	Negative	#NAME?	0	27525.1					#NAME?
Purple		5	Stage 4-5	0	25.4393	Negative	#NAME?	0	25543.1					#NAME?
Purple		5	Stage 4-5	0	24.9184	Negative	#NAME?	0	36712.8					#NAME?
Purple		5	Stage 4-5	0	25.2452	Negative	#NAME?	0	29239.5					#NAME?
Purple		5	Stage 4-5	0	26.2036	Negative	#NAME?	0	15001					#NAME?
Purple		5	Stage 4-5	0	25.3093	Negative	#NAME?	0	27962.4					#NAME?
Purple		5	Stage 4-5	0	26.6911	Negative	#NAME?	0	10682.5					#NAME?
Purple		5	Stage 4-5	0	26.1869	Negative	#NAME?	0	15176					#NAME?
Purple		5	Stage 4-5	0	25.2595	Negative	#NAME?	0	28950.5					#NAME?
Purple		5	Stage 4-5	0	24.6714	Negative	#NAME?	0	43601.9					#NAME?
Purple		5	Stage 4-5	0	25.3144	Negative	#NAME?	0	27864.3					#NAME?
Purple		5	Stage 4-5	0	25.2279	Negative	#NAME?	0	29595.2					#NAME?
Purple		5	Stage 4-5	0	25.6767	Negative	#NAME?	0	21650.6					#NAME?
Purple		5	Stage 4-5	0	24.2079	Negative	#NAME?	0	60212.4					#NAME?
Purple		5	Stage 4-5	0	24.5389	Negative	#NAME?	0	47815.9					#NAME?
Purple		5	Stage 4-5	0	26.1353	Negative	#NAME?	0	15731.8					#NAME?
Purple		4	Stage 3	0	27.1245	Negative	#NAME?	0	0					#NAME?
Purple		1	Stage 4-5	0	26.4558	Negative	#NAME?	0	12585.1					#NAME?
Purple		5	Stage 1-2			Negative	#NAME?	0	0					#NAME?
Purple		5	Stage 1-2			Negative	#NAME?	0	0					#NAME?
Purple		5	Stage 1-2			Negative	#NAME?	0	0					#NAME?
Purple		5	Stage 1-2			Negative	#NAME?	0	0					#NAME?
Purple		5	Stage 1-2			Negative	#NAME?	0	0					#NAME?
Purple		5	Stage 1-2			Negative	#NAME?	0	0					#NAME?
Purple		5	Stage 1-2			Negative	#NAME?	0	0					#NAME?
Purple		5	Stage 1-2			Negative	#NAME?	0	0					#NAME?
Purple		5	Stage 1-2			Negative	#NAME?	0	0					#NAME?
Purple		5	Stage 1-2			Negative	#NAME?	0	0					#NAME?
Purple		4	Stage 1-2			Negative	#NAME?	0	0					#NAME?
Purple		5	Stage 3	0	24.9415	Negative	#NAME?	0	0					#NAME?
Purple		5	Stage 3	0	23.82	Negative	#NAME?	0	0					#NAME?
Purple		5	Stage 3	0	23.7904	Negative	#NAME?	0	0					#NAME?
Purple		5	Stage 3	0	23.4962	Negative	#NAME?	0	0					#NAME?
Purple		5	Stage 4-5	0	24.0463	Negative	#NAME?	0	67386.5					#NAME?
Purple		5	Stage 4-5	0	24.9002	Negative	#NAME?	0	37181					#NAME?
Purple		5	Stage 4-5	0	24.3061	Negative	#NAME?	0	56234.4					#NAME?
Purple		5	Stage 4-5	0	24.3247	Negative	#NAME?	0	55510.9					#NAME?
Purple		5	Stage 4-5	0	24.2534	Negative	#NAME?	0	58334.3					#NAME?
Purple		5	Stage 4-5	0	24.2869	Negative	#NAME?	0	56991					#NAME?
Purple		4	Stage 4-5	0	25.643	Negative	#NAME?	0	22165.1					#NAME?
Blue	5			0	24.9192	Negative	#NAME?	0	36690.9					#NAME?
Blue	5			0	24.9849	Negative	#NAME?	0	35051					#NAME?
Blue	5			0	24.3589	Negative	#NAME?	0	54202.8					#NAME?
Blue	5			0	24.2228	Negative	#NAME?	0	59591.7					#NAME?
Blue	5			0	24.1859	Negative	#NAME?	0	61140.7					#NAME?
Blue	5			0	24.7319	Negative	#NAME?	0	41803.2					#NAME?
Blue	5			0	0	Negative	#NAME?	0	0					#NAME?
Blue	5			0	24.0124	Negative	#NAME?	0	68993.5					#NAME?
Blue	5			0	24.3113	Negative	#NAME?	0	56029.7					#NAME?
Blue	4			0	24.8054	Negative	#NAME?	0	39716.5					#NAME?
White	5			0	23.2364	Negative	#NAME?	0	118443					#NAME?
White	3			0	23.7481	Negative	#NAME?	0	82937.4					#NAME?
Orange	2			0	25.4588	Negative	#NAME?	0	25198.7					#NAME?
Orange	3			0	25.2104	Negative	#NAME?	0	29956.4					#NAME?
Blue	5			0	24.3508	Negative	#NAME?	0	54509.6					#NAME?
Blue	5			0	24.3993	Negative	#NAME?	0	52698.7					#NAME?
Blue	5			0	24.5777	Negative	#NAME?	0	46542					#NAME?
Blue	5			37.1584	24.3439	Negative	#NAME?	15	54771.6			0	2188	Negative
Blue	5			0	0	Negative	#NAME?	0	0					#NAME?
Blue	5			0	24.193	Negative	#NAME?	0	60839.7					#NAME?
Blue	5			0	24.1395	Negative	#NAME?	0	63150.4					#NAME?
Blue	5			0	23.8874	Negative	#NAME?	0	75270.8					#NAME?
Blue	5			0	24.2738	Negative	#NAME?	0	57511.8					#NAME?
Blue	5			0	23.6624	Negative	#NAME?	0	88037.3					#NAME?
Blue	5			0	24.9857	Negative	#NAME?	0	35032.1					#NAME?
Blue	5			0	24.8909	Negative	#NAME?	0	37421.3					#NAME?
Blue	5			0	24.5168	Negative	#NAME?	0	48558.5					#NAME?
Blue	5			0	24.4998	Negative	#NAME?	0	49135.7					#NAME?
Blue	5			0	25.169	Negative	#NAME?	0	30834.3					#NAME?
Blue	5			0	24.5651	Negative	#NAME?	0	46951.1					#NAME?
Blue	5			0	0	Negative	#NAME?	0	0					#NAME?
Blue	5			0	24.1216	Negative	#NAME?	0	63942.5					#NAME?
Blue	5			0	23.7554	Negative	#NAME?	0	82516.1					#NAME?
Blue	5			0	24.3019	Negative	#NAME?	0	56397.8					#NAME?
Blue	1			0	26.5082	Negative	#NAME?	0	12133.7					#NAME?
White	5			0	24.506	Negative	#NAME?	0	48924.8					#NAME?
White	5			0	25.2563	Negative	#NAME?	0	29014.3					#NAME?
White	2			0	25.474	Negative	#NAME?	0	24933.5					#NAME?
Orange	4			0	24.465	Negative	#NAME?	0	50341.2					#NAME?
Blue	5			0	25.229	Negative	#NAME?	0	29570.7					#NAME?
Blue	5			0	24.4356	Negative	#NAME?	0	51383.4					#NAME?
Blue	5			0	24.4495	Negative	#NAME?	0	50887.4					#NAME?
Blue	5			0	0	Negative	#NAME?	0	0					#NAME?
Blue	5			0	24.1929	Negative	#NAME?	0	60843.6					#NAME?
Blue	5			0	23.8751	Negative	#NAME?	0	75916.4					#NAME?
Blue	5			0	24.4662	Negative	#NAME?	0	50300					#NAME?
Blue	5			0	24.3102	Negative	#NAME?	0	56074.3					#NAME?
Blue	5			0	24.9046	Negative	#NAME?	0	37067.6					#NAME?
Blue	5			0	22.9588	Negative	#NAME?	0	143696					#NAME?
Blue	5			0	24.448	Negative	#NAME?	0	50943.2					#NAME?
Blue	5			0	25.1339	Negative	#NAME?	0	31596.6					#NAME?
Blue	5			0	24.1547	Negative	#NAME?	0	62486.5					#NAME?
Blue	5			0	24.7623	Negative	#NAME?	0	40928.6					#NAME?
Blue	5			0	24.2065	Negative	#NAME?	0	60270.5					#NAME?
Blue	5			0	0	Negative	#NAME?	0	0					#NAME?
Blue	5			0	23.9354	Negative	#NAME?	0	72795.8					#NAME?
Blue	5			0	24.2185	Negative	#NAME?	0	59769.1					#NAME?
Blue	5			0	24.598	Negative	#NAME?	0	45890.6					#NAME?
Blue	5			0	24.269	Negative	#NAME?	0	57705.4					#NAME?
Blue	5			0	25.4294	Negative	#NAME?	0	25719.3					#NAME?
Blue	5			0	22.255	Negative	#NAME?	0	234585					#NAME?
White	5			0	22.1951	Negative	#NAME?	0	244587					#NAME?
Blue	5			0	22.7274	Negative	#NAME?	0	168824					#NAME?
Blue	5			0	22.239	Negative	#NAME?	0	237224					#NAME?
White	5			0	22.3029	Negative	#NAME?	0	226902					#NAME?
Blue	2			0	22.5827	Negative	#NAME?	0	186728					#NAME?
White	1			0	22.115	Negative	#NAME?	0	258621					#NAME?
Blue	5			0	22.3957	Negative	#NAME?	0	212695					#NAME?
Blue	5			0	22.5831	Negative	#NAME?	0	186675					#NAME?
Blue	5			0	22.5135	Negative	#NAME?	0	195950					#NAME?
Blue	5			0	22.8345	Negative	#NAME?	0	156694					#NAME?
Blue	5			0	22.1037	Negative	#NAME?	0	260649					#NAME?
Blue	5			0	23.025	Negative	#NAME?	0	137229					#NAME?
Blue	5			0	23.2101	Negative	#NAME?	0	120631					#NAME?
Blue	5			0	23.4845	Negative	#NAME?	0	99648.7					#NAME?
Blue	5			0	22.4409	Negative	#NAME?	0	206110					#NAME?
Blue	3			0	23.1907	Negative	#NAME?	0	122268					#NAME?
White	5			0	22.0743	Negative	#NAME?	0	266045					#NAME?
White	5			0	24.8504	Negative	#NAME?	0	38492.2					#NAME?
White	5			0	23.5605	Negative	#NAME?	0	94513.2					#NAME?
White	5			0	24.2332	Negative	#NAME?	0	59163.2					#NAME?
White	5			0	23.9296	Negative	#NAME?	0	73089.7					#NAME?
White	5			0	23.6708	Negative	#NAME?	0	87524.8					#NAME?
Orange	5			0	23.4224	Negative	#NAME?	0	104053					#NAME?
Orange	5			0	23.3781	Negative	#NAME?	0	107311					#NAME?
Orange	5			0	24.078	Negative	#NAME?	0	65913.1					#NAME?
White	5			0	24.0487	Negative	#NAME?	0	67273.4					#NAME?
White	2			0	23.6911	Negative	#NAME?	0	86294.2					#NAME?
Blue	5			0	23.5546	Negative	#NAME?	0	94903.8					#NAME?
Blue	1			0	24.0613	Negative	#NAME?	0	66682.6					#NAME?
Blue	1			0	24.1212	Negative	#NAME?	0	63959.7					#NAME?
White	5			0	23.58	Negative	#NAME?	0	93234.6					#NAME?
White	5			0	23.601	Negative	#NAME?	0	91885.7					#NAME?
White	5			0	24.0925	Negative	#NAME?	0	65252.5					#NAME?
White	5			0	24.1492	Negative	#NAME?	0	62724.9					#NAME?
White	5			0	21.7902	Negative	#NAME?	0	324251					#NAME?
White	5			0	23.5569	Negative	#NAME?	0	94751.4					#NAME?
White	5			0	24.7155	Negative	#NAME?	0	42283.7					#NAME?
White	2			0	25.586	Negative	#NAME?	0	23063					#NAME?
Blue	5			0	24.5243	Negative	#NAME?	0	48307.1					#NAME?
Blue	5			0	24	Negative	#NAME?	0	69592					#NAME?
Blue	5			0	24.4075	Negative	#NAME?	0	52398.3					#NAME?
Blue	5			0	24.4268	Negative	#NAME?	0	51701.3					#NAME?
Blue	5			0	24.2059	Negative	#NAME?	0	60297.8					#NAME?
Blue	5			0	24.5155	Negative	#NAME?	0	48601					#NAME?
Blue	5			0	23.5212	Negative	#NAME?	0	97133.3					#NAME?
Blue	5			0	24.9457	Negative	#NAME?	0	36019.7					#NAME?
Blue	5			0	23.6133	Negative	#NAME?	0	91097.8					#NAME?
Blue	5			0	23.1326	Negative	#NAME?	0	127321					#NAME?
Blue	5			0	22.8968	Negative	#NAME?	0	150044					#NAME?
Blue	5			0	22.3983	Negative	#NAME?	0	212306					#NAME?
Blue	5			0	23.3984	Negative	#NAME?	0	105809					#NAME?
Blue	5			0	23.9398	Negative	#NAME?	0	72571.8					#NAME?
Blue	5			0	24.4033	Negative	#NAME?	0	52553.4					#NAME?
Blue	5			0	24.0294	Negative	#NAME?	0	68181.1					#NAME?
Blue	5			0	24.0458	Negative	#NAME?	0	67407.1					#NAME?
Blue	4			0	24.314	Negative	#NAME?	0	55924.7					#NAME?
White	2			0	25.3916	Negative	#NAME?	0	26406.2					#NAME?
Orange	3			0	24.5277	Negative	#NAME?	0	48192					#NAME?
White	5			0	24.7383	Negative	#NAME?	0	41618.9					#NAME?
White	5			0	24.6243	Negative	#NAME?	0	45055.8					#NAME?
White	5			0	25.2135	Negative	#NAME?	0	29892.7					#NAME?
White	5			0	24.2809	Negative	#NAME?	0	57229.1					#NAME?
White	5			0	24.8727	Negative	#NAME?	0	37899.4					#NAME?
White	5			0	24.3522	Negative	#NAME?	0	54456.4					#NAME?
White	5			0	27.5706	Negative	#NAME?	0	5790.2					#NAME?
White	5			0	26.066	Negative	#NAME?	0	16509.8					#NAME?
White	5			0	23.0227	Negative	#NAME?	0	137449					#NAME?
White	5			0	25.3077	Negative	#NAME?	0	27994.6					#NAME?
White	5			0	24.0102	Negative	#NAME?	0	69099.8					#NAME?
White	5			0	25.0343	Negative	#NAME?	0	33865.2					#NAME?
White	5			0	24.2161	Negative	#NAME?	0	59870					#NAME?
White	5			0	24.5831	Negative	#NAME?	0	46367.3					#NAME?
White	5			0	23.9766	Negative	#NAME?	0	70735.2					#NAME?
White	5			0	24.1382	Negative	#NAME?	0	63208.1					#NAME?
White	5			0	24.4228	Negative	#NAME?	0	51842					#NAME?
White	5			0	24.2447	Negative	#NAME?	0	58689.3					#NAME?
White	3			0	23.9722	Negative	#NAME?	0	70952					#NAME?
Blue	5			0	23.7414	Negative	#NAME?	0	83325.4					#NAME?
Blue	5			0	25.0599	Negative	#NAME?	0	33266					#NAME?
Blue	5			0	24.027	Negative	#NAME?	0	68298.4					#NAME?
Blue	5			0	24.0991	Negative	#NAME?	0	64953.6					#NAME?
Blue	5			0	24.0052	Negative	#NAME?	0	69340.4					#NAME?
Blue	5			0	23.2361	Negative	#NAME?	0	118469					#NAME?
Blue	5			0	24.133	Negative	#NAME?	0	63436.1					#NAME?
Blue	5			0	24.1165	Negative	#NAME?	0	64171.6					#NAME?
Blue	5			0	23.5293	Negative	#NAME?	0	96586.1					#NAME?
Blue	5			0	24.1695	Negative	#NAME?	0	61845.5					#NAME?
Blue	5			0	24.1224	Negative	#NAME?	0	63904.6					#NAME?
Blue	5			0	26.5509	Negative	#NAME?	0	11778.4					#NAME?
Blue	5			0	25.1274	Negative	#NAME?	0	31739.4					#NAME?
Blue	5			0	24.6152	Negative	#NAME?	0	45343					#NAME?
Blue	5			0	24.6338	Negative	#NAME?	0	44758					#NAME?
Blue	5			0	24.1933	Negative	#NAME?	0	60826.5					#NAME?
Blue	5			0	24.2756	Negative	#NAME?	0	57441.2					#NAME?
Blue	5			0	24.4643	Negative	#NAME?	0	50368					#NAME?
Blue	5			0	23.8318	Negative	#NAME?	0	78241.5					#NAME?
Blue	5			0	24.1729	Negative	#NAME?	0	61697.1					#NAME?
Blue	5			0	24.5988	Negative	#NAME?	0	45863.9					#NAME?
Blue	5			0	23.7962	Negative	#NAME?	0	80206					#NAME?
Blue	5			0	23.7774	Negative	#NAME?	0	81264.6					#NAME?
Blue	5			0	22.3598	Negative	#NAME?	0	218088					#NAME?
Blue	5			0	23.8775	Negative	#NAME?	0	75789					#NAME?
Blue	5			0	24.6776	Negative	#NAME?	0	43414					#NAME?
Blue	5			0	22.3505	Negative	#NAME?	0	219501					#NAME?
Blue	5			0	22.9295	Negative	#NAME?	0	146663					#NAME?
Blue	5			0	22.4951	Negative	#NAME?	0	198477					#NAME?
Blue	5			0	21.2095	Negative	#NAME?	0	485849					#NAME?
Blue	5			0	22.6548	Negative	#NAME?	0	177586					#NAME?
Blue	5			0	22.2789	Negative	#NAME?	0	230720					#NAME?
Blue	5			0	22.2261	Negative	#NAME?	0	239366					#NAME?
Blue	5			0	22.7247	Negative	#NAME?	0	169139					#NAME?
Blue	5			0	22.2614	Negative	#NAME?	0	233540					#NAME?
Blue	5			0	23.0057	Negative	#NAME?	0	139085					#NAME?
Blue	5			0	22.1295	Negative	#NAME?	0	256022					#NAME?
Blue	5			0	22.2823	Negative	#NAME?	0	230180					#NAME?
Blue	5			0	23.1341	Negative	#NAME?	0	127187					#NAME?
Blue	5			0	23.0776	Negative	#NAME?	0	132289					#NAME?
Blue	5			0	21.7459	Negative	#NAME?	0	334422					#NAME?
Blue	5			0	20.7609	Negative	#NAME?	0	664012					#NAME?
Blue	5			0	22.0002	Negative	#NAME?	0	280136					#NAME?
Blue	5			0	21.592	Negative	#NAME?	0	372252					#NAME?
Blue	5			0	22.3944	Negative	#NAME?	0	212885					#NAME?
Blue	5			0	22.0597	Negative	#NAME?	0	268766					#NAME?
Blue	5			0	22.1732	Negative	#NAME?	0	248337					#NAME?
Blue	5			0	21.4012	Negative	#NAME?	0	425132					#NAME?
Blue	5			0	22.1158	Negative	#NAME?	0	258463					#NAME?
Blue	5			0	22.1195	Negative	#NAME?	0	257809					#NAME?
Blue	5			0	21.5302	Negative	#NAME?	0	388622					#NAME?
Blue	5			0	21.9715	Negative	#NAME?	0	285792					#NAME?
Blue	5			0	21.574	Negative	#NAME?	0	376940					#NAME?
Blue	5			0	20.6499	Negative	#NAME?	0	717392					#NAME?
Blue	5			0	22.895	Negative	#NAME?	0	150226					#NAME?
Blue	5			0	22.2862	Negative	#NAME?	0	229542					#NAME?
Blue	5			0	22.3301	Negative	#NAME?	0	222636					#NAME?
Blue	5			0	22.0405	Negative	#NAME?	0	272377					#NAME?
Blue	5			0	22.1706	Negative	#NAME?	0	248791					#NAME?
Blue	5			0	22.106	Negative	#NAME?	0	260232					#NAME?
Blue	5			0	21.7971	Negative	#NAME?	0	322696					#NAME?
Blue	5			0	22.1964	Negative	#NAME?	0	244365					#NAME?
Blue	5			0	22.34	Negative	#NAME?	0	221114					#NAME?
Blue	5			0	22.3215	Negative	#NAME?	0	223976					#NAME?
Blue	5			0	22.1465	Negative	#NAME?	0	253011					#NAME?
Blue	5			0	20.9487	Negative	#NAME?	0	582625					#NAME?
Blue	1			0	24.5012	Negative	#NAME?	0	49088.7					#NAME?
Blue	5			0	22.5919	Negative	#NAME?	0	185534					#NAME?
Blue	3			0	23.9201	Negative	#NAME?	0	73576.1					#NAME?
White	1			0	24.1343	Negative	#NAME?	0	63381.2					#NAME?
Orange	2			0	23.1745	Negative	#NAME?	0	123657					#NAME?
Blue	5			0	22.419	Negative	#NAME?	0	209274					#NAME?
Blue	5			0	23.1464	Negative	#NAME?	0	126105					#NAME?
Blue	5			0	22.6166	Negative	#NAME?	0	182372					#NAME?
Blue	5			0	23.2855	Negative	#NAME?	0	114459					#NAME?
Blue	5			0	23.1412	Negative	#NAME?	0	126563					#NAME?
Blue	5			0	23.1765	Negative	#NAME?	0	123486					#NAME?
Blue	5			0	22.43	Negative	#NAME?	0	207675					#NAME?
Blue	5			0	23.1081	Negative	#NAME?	0	129513					#NAME?
Blue	5			0	23.2619	Negative	#NAME?	0	116358					#NAME?
Blue	5			0	22.4917	Negative	#NAME?	0	198937					#NAME?
Blue	5			0	22.4167	Negative	#NAME?	0	209609					#NAME?
Blue	5			0	23.0623	Negative	#NAME?	0	133710					#NAME?
Blue	5			0	22.8628	Negative	#NAME?	0	153638					#NAME?
Blue	5			0	22.4092	Negative	#NAME?	0	210706					#NAME?
Blue	5			0	23.0085	Negative	#NAME?	0	138815					#NAME?
Blue	5			0	22.7256	Negative	#NAME?	0	169037					#NAME?
Blue	5			0	22.7217	Negative	#NAME?	0	169494					#NAME?
Blue	5			0	22.771	Negative	#NAME?	0	163779					#NAME?
Blue	5			0	22.4657	Negative	#NAME?	0	202580					#NAME?
Blue	5			0	23.2295	Negative	#NAME?	0	119015					#NAME?
Blue	5			0	23.1538	Negative	#NAME?	0	125456					#NAME?
Blue	5			0	23.0831	Negative	#NAME?	0	131787					#NAME?
Blue	5			0	22.5032	Negative	#NAME?	0	197348					#NAME?
Blue	5			0	23.048	Negative	#NAME?	0	135048					#NAME?
Blue	5			0	23.2026	Negative	#NAME?	0	121266					#NAME?
Blue	5			0	22.9275	Negative	#NAME?	0	146870					#NAME?
Blue	5			0	23.119	Negative	#NAME?	0	128533					#NAME?
Blue	5			0	23.0631	Negative	#NAME?	0	133633					#NAME?
Blue	5			0	23.2124	Negative	#NAME?	0	120436					#NAME?
Blue	1			0	25.1403	Negative	#NAME?	0	31455.4					#NAME?
White	5			0	23.2426	Negative	#NAME?	0	117931					#NAME?
White	5			0	23.5717	Negative	#NAME?	0	93776.8					#NAME?
White	5			0	23.1556	Negative	#NAME?	0	125293					#NAME?
White	5			0	23.3879	Negative	#NAME?	0	106581					#NAME?
White	3			0	23.5495	Negative	#NAME?	0	95238.4					#NAME?
Blue	1			0	24.0483	Negative	#NAME?	0	67290.3					#NAME?
White	1			0	25.3815	Negative	#NAME?	0	26592.2					#NAME?
Blue	5			0	23.5504	Negative	#NAME?	0	95179.1					#NAME?
Blue	4			0	23.5485	Negative	#NAME?	0	95302.9					#NAME?
White	2			0	24.2	Negative	#NAME?	0	60545					#NAME?
Blue	2			0	24.4796	Negative	#NAME?	0	49834.2					#NAME?
Orange	1			0	24.974	Negative	#NAME?	0	35317.3					#NAME?
Blue	3			0	22.9318	Negative	#NAME?	0	146431					#NAME?
White	1			0	25.4751	Negative	#NAME?	0	24914.3					#NAME?
		5	Stage 1-2			Negative	#NAME?	0	0					#NAME?
		5	Stage 1-2			Negative	#NAME?	0	0					#NAME?
		5	Stage 1-2			Negative	#NAME?	0	0					#NAME?
		3	Stage 1-2			Negative	#NAME?	0	0					#NAME?
		4	Stage 3	0	25.8212	Negative	#NAME?	0	0					#NAME?
		5	Stage 4-5	0	24.1309	Negative	#NAME?	0	63529.8					#NAME?
		5	Stage 4-5	0	24.1167	Negative	#NAME?	0	64163					#NAME?
		5	Stage 4-5	0	23.9784	Negative	#NAME?	0	70649.1					#NAME?
		5	Stage 4-5	0	24.7776	Negative	#NAME?	0	40493.6					#NAME?
		1	Stage 4-5	0	25.3964	Negative	#NAME?	0	26317.8					#NAME?
		1	Stage 1-2			Negative	#NAME?	0	0					#NAME?
		5	Stage 1-2			Negative	#NAME?	0	0					#NAME?
		5	Stage 1-2			Negative	#NAME?	0	0					#NAME?
		5	Stage 1-2			Negative	#NAME?	0	0					#NAME?
		1	Stage 1-2			Negative	#NAME?	0	0					#NAME?
		5	Stage 3	0	25.4176	Negative	#NAME?	0	0					#NAME?
		1	Stage 3	0	27.2875	Negative	#NAME?	0	0					#NAME?
		5	Stage 4-5	0	26.1427	Negative	#NAME?	0	15650.8					#NAME?
		5	Stage 4-5	0	25.7613	Negative	#NAME?	0	20412.4					#NAME?
		5	Stage 4-5	0	26.1341	Negative	#NAME?	0	15745.1					#NAME?
		1	Stage 4-5	0	28.3617	Negative	#NAME?	0	3337.7					#NAME?
		4	Stage 1-2			Negative	#NAME?	0	0					#NAME?
		2	Stage 3	0	26.054	Negative	#NAME?	0	0					#NAME?
		5	Stage 4-5	0	25.0636	Negative	#NAME?	0	33181.3					#NAME?
		4	Stage 4-5	0	26.2679	Negative	#NAME?	0	14343.8					#NAME?
		5	Stage 1-2			Negative	#NAME?	0	0					#NAME?
		5	Stage 1-2			Negative	#NAME?	0	0					#NAME?
		5	Stage 1-2			Negative	#NAME?	0	0					#NAME?
		5	Stage 1-2			Negative	#NAME?	0	0					#NAME?
		5	Stage 1-2			Negative	#NAME?	0	0					#NAME?
		5	Stage 1-2			Negative	#NAME?	0	0					#NAME?
		5	Stage 1-2			Negative	#NAME?	0	0					#NAME?
		5	Stage 1-2			Negative	#NAME?	0	0					#NAME?
		5	Stage 1-2			Negative	#NAME?	0	0					#NAME?
		5	Stage 1-2			Negative	#NAME?	0	0					#NAME?
		5	Stage 1-2			Negative	#NAME?	0	0					#NAME?
		5	Stage 1-2			Negative	#NAME?	0	0					#NAME?
		5	Stage 1-2			Negative	#NAME?	0	0					#NAME?
		5	Stage 1-2			Negative	#NAME?	0	0					#NAME?
		5	Stage 1-2			Negative	#NAME?	0	0					#NAME?
		5	Stage 1-2			Negative	#NAME?	0	0					#NAME?
		5	Stage 1-2			Negative	#NAME?	0	0					#NAME?
		5	Stage 1-2			Negative	#NAME?	0	0					#NAME?
		5	Stage 1-2			Negative	#NAME?	0	0					#NAME?
		5	Stage 1-2			Negative	#NAME?	0	0					#NAME?
		5	Stage 1-2			Negative	#NAME?	0	0					#NAME?
		5	Stage 1-2			Negative	#NAME?	0	0					#NAME?
		5	Stage 1-2			Negative	#NAME?	0	0					#NAME?
		5	Stage 1-2			Negative	#NAME?	0	0					#NAME?
		5	Stage 1-2			Negative	#NAME?	0	0					#NAME?
		5	Stage 1-2			Negative	#NAME?	0	0					#NAME?
		5	Stage 1-2			Negative	#NAME?	0	0					#NAME?
		5	Stage 1-2			Negative	#NAME?	0	0					#NAME?
		5	Stage 1-2			Negative	#NAME?	0	0					#NAME?
		5	Stage 1-2			Negative	#NAME?	0	0					#NAME?
		5	Stage 1-2			Negative	#NAME?	0	0					#NAME?
		3	Stage 1-2			Negative	#NAME?	0	0					#NAME?
		5	Stage 3	0	29.5832	Negative	#NAME?	0	0					#NAME?
		2	Stage 4-5	0	26.4523	Negative	#NAME?	0	12615.5					#NAME?
		1	Stage 1-2			Negative	#NAME?	0	0					#NAME?
		5	Stage 3	0	25.0335	Negative	#NAME?	0	0					#NAME?
		5	Stage 3	0	24.2683	Negative	#NAME?	0	0					#NAME?
		5	Stage 3	0	26.0288	Negative	#NAME?	0	0					#NAME?
		5	Stage 3	0	23.7455	Negative	#NAME?	0	0					#NAME?
		5	Stage 3	0	27.9513	Negative	#NAME?	0	0					#NAME?
		5	Stage 3	0	29.8651	Negative	#NAME?	0	0					#NAME?
		5	Stage 3	0	27.1149	Negative	#NAME?	0	0					#NAME?
		5	Stage 3	0	24.0219	Negative	#NAME?	0	0					#NAME?
		5	Stage 3	0	24.2658	Negative	#NAME?	0	0					#NAME?
		5	Stage 3	0	24.2353	Negative	#NAME?	0	0					#NAME?
		2	Stage 4-5	0	24.9839	Negative	#NAME?	0	35075.7					#NAME?
		1	Stage 3	0	26.5862	Negative	#NAME?	0	0					#NAME?
		5	Stage 4-5	0	25.0919	Negative	#NAME?	0	32535					#NAME?
		2	Stage 4-5	0	25.6243	Negative	#NAME?	0	22455.9					#NAME?
Orange	5			0	22.6082	Negative	#NAME?	0	183441					#NAME?
Orange	5			0	22.331	Negative	#NAME?	0	222492					#NAME?
Orange	5			0	23.0906	Negative	#NAME?	0	131097					#NAME?
Orange	5			0	22.2618	Negative	#NAME?	0	233475					#NAME?
White	5			0	23.1999	Negative	#NAME?	0	121490					#NAME?
White	5			0	23.1148	Negative	#NAME?	0	128907					#NAME?
White	5			0	24.5454	Negative	#NAME?	0	47600.4					#NAME?
White	5			0	22.4435	Negative	#NAME?	0	205729					#NAME?
White	5			0	23.492	Negative	#NAME?	0	99126.1					#NAME?
White	5			0	23.2726	Negative	#NAME?	0	115493					#NAME?
White	5			0	23.4281	Negative	#NAME?	0	103641					#NAME?
White	4			0	23.5884	Negative	#NAME?	0	92692					#NAME?
Blue	5			0	22.2677	Negative	#NAME?	0	232524					#NAME?
Blue	5			0	22.2036	Negative	#NAME?	0	243145					#NAME?
Blue	5			0	22.165	Negative	#NAME?	0	249767					#NAME?
Blue	5			0	22.5638	Negative	#NAME?	0	189200					#NAME?
Blue	5			0	22.2149	Negative	#NAME?	0	241235					#NAME?
Blue	5			0	21.269	Negative	#NAME?	0	466124					#NAME?
Blue	5			0	22.9991	Negative	#NAME?	0	139721					#NAME?
Blue	5			0	22.2376	Negative	#NAME?	0	237446					#NAME?
Blue	5			0	22.2893	Negative	#NAME?	0	229047					#NAME?
Blue	5			0	22.4416	Negative	#NAME?	0	206001					#NAME?
Blue	5			0	22.6867	Negative	#NAME?	0	173676					#NAME?
Blue	5			0	22.3332	Negative	#NAME?	0	222162					#NAME?
Blue	5			0	22.2654	Negative	#NAME?	0	232906					#NAME?
Blue	5			0	22.5103	Negative	#NAME?	0	196376					#NAME?
Blue	5			0	22.7195	Negative	#NAME?	0	169754					#NAME?
Blue	5			0	22.3984	Negative	#NAME?	0	212303					#NAME?
Blue	5			0	22.4024	Negative	#NAME?	0	211713					#NAME?
Blue	5			0	22.1321	Negative	#NAME?	0	255554					#NAME?
Blue	5			0	22.4311	Negative	#NAME?	0	207516					#NAME?
Blue	5			0	22.0324	Negative	#NAME?	0	273923					#NAME?
Blue	5			0	22.4125	Negative	#NAME?	0	210224					#NAME?
Blue	5			0	22.422	Negative	#NAME?	0	208832					#NAME?
Orange	5			0	23.3032	Negative	#NAME?	0	113055					#NAME?
Orange	2			0	25.0489	Negative	#NAME?	0	33523.2					#NAME?
Blue	5			0	22.9763	Negative	#NAME?	0	141960					#NAME?
Blue	5			0	23.6339	Negative	#NAME?	0	89804.5					#NAME?
Blue	5			0	23.7195	Negative	#NAME?	0	84604					#NAME?
Blue	5			0	24.0396	Negative	#NAME?	0	67701.3					#NAME?
Blue	5			0	23.9873	Negative	#NAME?	0	70211.4					#NAME?
Blue	5			0	23.9456	Negative	#NAME?	0	72277.6					#NAME?
Blue	5			0	24.0814	Negative	#NAME?	0	65759.2					#NAME?
Blue	5			0	23.5734	Negative	#NAME?	0	93667.9					#NAME?
Blue	5			0	23.9435	Negative	#NAME?	0	72385.9					#NAME?
Blue	5			0	23.349	Negative	#NAME?	0	109507					#NAME?
Blue	5			0	23.9865	Negative	#NAME?	0	70252.1					#NAME?
Blue	5			0	24.2338	Negative	#NAME?	0	59137.7					#NAME?
Blue	4			0	24.3192	Negative	#NAME?	0	55720.5					#NAME?
White	5			0	23.599	Negative	#NAME?	0	92012.1					#NAME?
White	5			0	23.5371	Negative	#NAME?	0	96066.7					#NAME?
White	3			0	24.9634	Negative	#NAME?	0	35580.2					#NAME?
Orange	5			0	22.5252	Negative	#NAME?	0	194348					#NAME?
White	5			0	23.319	Negative	#NAME?	0	111822					#NAME?
White	5			0	23.1232	Negative	#NAME?	0	128153					#NAME?
White	5			0	23.0077	Negative	#NAME?	0	138890					#NAME?
Blue	5			0	23.0941	Negative	#NAME?	0	130779					#NAME?
Blue	5			0	22.92	Negative	#NAME?	0	147641					#NAME?
Blue	5			0	22.8069	Negative	#NAME?	0	159734					#NAME?
Blue	5			0	22.5079	Negative	#NAME?	0	196715					#NAME?
Blue	5			0	22.8334	Negative	#NAME?	0	156810					#NAME?
Blue	2			0	23.3797	Negative	#NAME?	0	107194					#NAME?
Blue	5			0	23.9483	Negative	#NAME?	0	72145.3					#NAME?
Blue	4			0	23.773	Negative	#NAME?	0	81508.8					#NAME?
Orange	2			0	24.9885	Negative	#NAME?	0	34963.1					#NAME?
White	1			0	25.3408	Negative	#NAME?	0	27357.5					#NAME?
Blue	1			0	25.5682	Negative	#NAME?	0	23349.4					#NAME?
White	1			0	25.0242	Negative	#NAME?	0	34103.7					#NAME?
Blue	1			0	25.6631	Negative	#NAME?	0	21856.9					#NAME?
Orange	3			0	24.2294	Negative	#NAME?	0	59318.5					#NAME?
Blue	5			0	23.4015	Negative	#NAME?	0	105580					#NAME?
Blue	5			0	23.2475	Negative	#NAME?	0	117529					#NAME?
Blue	5			0	23.1775	Negative	#NAME?	0	123402					#NAME?
Blue	5			0	23.2539	Negative	#NAME?	0	117003					#NAME?
Blue	5			0	23.335	Negative	#NAME?	0	110580					#NAME?
Blue	5			0	24.0344	Negative	#NAME?	0	67947.3					#NAME?
Blue	5			0	23.4098	Negative	#NAME?	0	104972					#NAME?
Blue	5			0	23.1173	Negative	#NAME?	0	128680					#NAME?
Blue	5			0	23.488	Negative	#NAME?	0	99407.5					#NAME?
Blue	5			0	23.3552	Negative	#NAME?	0	109040					#NAME?
Blue	5			0	23.4292	Negative	#NAME?	0	103561					#NAME?
Blue	5			0	23.0547	Negative	#NAME?	0	134416					#NAME?
Blue	5			0	23.2313	Negative	#NAME?	0	118860					#NAME?
Blue	5			0	23.3239	Negative	#NAME?	0	111442					#NAME?
Blue	5			0	23.658	Negative	#NAME?	0	88307.1					#NAME?
Blue	5			0	24.0876	Negative	#NAME?	0	65475.8					#NAME?
Blue	3			0	24.0211	Negative	#NAME?	0	68576.5					#NAME?
White	5			0	23.8965	Negative	#NAME?	0	74795.7					#NAME?
White	5			0	23.2408	Negative	#NAME?	0	118082					#NAME?
White	5			0	22.9506	Negative	#NAME?	0	144522					#NAME?
White	5			0	23.5164	Negative	#NAME?	0	97456.4					#NAME?
White	5			0	23.0784	Negative	#NAME?	0	132220					#NAME?
White	5			0	24.0426	Negative	#NAME?	0	67557.1					#NAME?
White	5			0	23.7489	Negative	#NAME?	0	82889.7					#NAME?
White	5			0	23.8132	Negative	#NAME?	0	79260.7					#NAME?
White	5			0	23.4892	Negative	#NAME?	0	99324.7					#NAME?
White	5			0	23.0134	Negative	#NAME?	0	138344					#NAME?
White	5			0	23.7244	Negative	#NAME?	0	84316					#NAME?
White	5			0	24.0749	Negative	#NAME?	0	66056.2					#NAME?
White	2			0	24.6252	Negative	#NAME?	0	45027.2					#NAME?
Blue	5			0	23.5701	Negative	#NAME?	0	93883.3					#NAME?
Blue	5			0	24.0898	Negative	#NAME?	0	65374.5					#NAME?
Blue	5			0	23.9506	Negative	#NAME?	0	72028.7					#NAME?
Blue	5			0	23.1492	Negative	#NAME?	0	125859					#NAME?
Blue	5			0	23.5982	Negative	#NAME?	0	92062.8					#NAME?
Blue	5			0	24.1473	Negative	#NAME?	0	62808.6					#NAME?
Blue	5			0	24.3031	Negative	#NAME?	0	56350.9					#NAME?
Blue	5			0	23.5027	Negative	#NAME?	0	98394					#NAME?
Blue	5			0	23.3225	Negative	#NAME?	0	111548					#NAME?
Blue	5			0	23.7749	Negative	#NAME?	0	81404.9					#NAME?
Blue	5			0	24.0903	Negative	#NAME?	0	65350.8					#NAME?
Blue	5			0	26.3777	Negative	#NAME?	0	13288.4					#NAME?
Blue	5			0	24.3577	Negative	#NAME?	0	54247.5					#NAME?
Blue	5			0	24.4975	Negative	#NAME?	0	49215.5					#NAME?
Blue	5			0	23.2946	Negative	#NAME?	0	113740					#NAME?
Blue	5			0	23.3341	Negative	#NAME?	0	110649					#NAME?
Blue	5			0	24.2978	Negative	#NAME?	0	56558.8					#NAME?
Blue	5			0	24.2154	Negative	#NAME?	0	59900.9					#NAME?
Blue	5			0	24.1216	Negative	#NAME?	0	63942.2					#NAME?
Blue	5			0	24.0865	Negative	#NAME?	0	65524.5					#NAME?
Blue	5			0	24.1435	Negative	#NAME?	0	62973.1					#NAME?
Blue	5			0	23.9678	Negative	#NAME?	0	71173.3					#NAME?
Blue	5			0	24.5342	Negative	#NAME?	0	47974.6					#NAME?
Blue	5			0	25.4013	Negative	#NAME?	0	26228.8					#NAME?
Blue	5			0	25.0953	Negative	#NAME?	0	32458.2					#NAME?
White	5			0	24.4148	Negative	#NAME?	0	52135.1					#NAME?
White	5			0	24.6427	Negative	#NAME?	0	44483.6					#NAME?
White	5			0	23.3545	Negative	#NAME?	0	109092					#NAME?
White	5			0	24.6762	Negative	#NAME?	0	43457.9					#NAME?
White	5			0	24.0639	Negative	#NAME?	0	66565.2					#NAME?
White	5			0	25.091	Negative	#NAME?	0	32553.8					#NAME?
White	5			0	25.1704	Negative	#NAME?	0	30802.9					#NAME?
White	5			0	25.1593	Negative	#NAME?	0	31041.5					#NAME?
White	5			0	24.8831	Negative	#NAME?	0	37625.7					#NAME?
White	5			0	24.0776	Negative	#NAME?	0	65931.2					#NAME?
White	5			0	25.3616	Negative	#NAME?	0	26963.4					#NAME?
White	5			0	24.1866	Negative	#NAME?	0	61111.3					#NAME?
White	5			0	24.281	Negative	#NAME?	0	57225.8					#NAME?
White	5			0	24.2785	Negative	#NAME?	0	57325.5					#NAME?
White	5			0	23.0435	Negative	#NAME?	0	135469					#NAME?
White	5			0	23.8497	Negative	#NAME?	0	77271.2					#NAME?
White	5			0	23.1322	Negative	#NAME?	0	127354					#NAME?
White	5			0	23.871	Negative	#NAME?	0	76131.7					#NAME?
White	5			0	23.5494	Negative	#NAME?	0	95245.8					#NAME?
White	5			0	23.954	Negative	#NAME?	0	71856.9					#NAME?
White	5			0	23.596	Negative	#NAME?	0	92202					#NAME?
White	4			0	23.5462	Negative	#NAME?	0	95457.1					#NAME?
Blue	5			0	24.2617	Negative	#NAME?	0	57999.2					#NAME?
Blue	2			0	24.7626	Negative	#NAME?	0	40918.3					#NAME?
Orange	1			0	25.8973	Negative	#NAME?	0	18567.8					#NAME?
Blue	4			0	24.0973	Negative	#NAME?	0	65032.4					#NAME?
Blue	5			0	23.4511	Negative	#NAME?	0	101993					#NAME?
Blue	5			0	23.3813	Negative	#NAME?	0	107076					#NAME?
Blue	5			0	23.9104	Negative	#NAME?	0	74071.2					#NAME?
Blue	5			0	22.8242	Negative	#NAME?	0	157824					#NAME?
Blue	5			0	23.0677	Negative	#NAME?	0	133204					#NAME?
Blue	5			0	23.1599	Negative	#NAME?	0	124920					#NAME?
Blue	5			0	23.3643	Negative	#NAME?	0	108349					#NAME?
Blue	5			0	24.0365	Negative	#NAME?	0	67846.8					#NAME?
Blue	5			0	23.1958	Negative	#NAME?	0	121840					#NAME?
Blue	5			0	23.0357	Negative	#NAME?	0	136208					#NAME?
Blue	5			0	23.4778	Negative	#NAME?	0	100115					#NAME?
Blue	5			0	23.3254	Negative	#NAME?	0	111320					#NAME?
Blue	5			0	22.938	Negative	#NAME?	0	145798					#NAME?
Blue	5			0	23.3061	Negative	#NAME?	0	112831					#NAME?
Blue	5			0	23.6754	Negative	#NAME?	0	87246.5					#NAME?
Blue	5			0	22.8915	Negative	#NAME?	0	150597					#NAME?
Blue	5			0	23.1479	Negative	#NAME?	0	125970					#NAME?
Blue	5			0	22.8347	Negative	#NAME?	0	156666					#NAME?
Blue	5			0	23.0233	Negative	#NAME?	0	137389					#NAME?
Blue	5			0	22.7273	Negative	#NAME?	0	168839					#NAME?
Blue	4			0	24.1398	Negative	#NAME?	0	63136.4					#NAME?
White	5			0	22.4536	Negative	#NAME?	0	204287					#NAME?
White	5			0	23.7984	Negative	#NAME?	0	80084.2					#NAME?
White	5			0	24.0076	Negative	#NAME?	0	69224.7					#NAME?
White	5			0	23.903	Negative	#NAME?	0	74456.2					#NAME?
White	5			0	23.0475	Negative	#NAME?	0	135089					#NAME?
White	5			0	23.4607	Negative	#NAME?	0	101313					#NAME?
White	5			0	23.2988	Negative	#NAME?	0	113408					#NAME?
White	5			0	23.2102	Negative	#NAME?	0	120625					#NAME?
White	5			0	21.9471	Negative	#NAME?	0	290691					#NAME?
White	5			0	23.4475	Negative	#NAME?	0	102250					#NAME?
White	5			0	22.5876	Negative	#NAME?	0	186088					#NAME?
White	5			0	24.687	Negative	#NAME?	0	43129.9					#NAME?
White	5			0	22.4536	Negative	#NAME?	0	204287					#NAME?
White	5			0	23.7984	Negative	#NAME?	0	80084.2					#NAME?
White	5			0	24.0076	Negative	#NAME?	0	69224.7					#NAME?
White	5			0	23.903	Negative	#NAME?	0	74456.2					#NAME?
White	5			0	23.0475	Negative	#NAME?	0	135089					#NAME?
White	4			0	23.4607	Negative	#NAME?	0	101313					#NAME?
Orange	2			0	23.2988	Negative	#NAME?	0	113408					#NAME?
Blue	5			0	23.2102	Negative	#NAME?	0	120625					#NAME?
Blue	5			0	21.9471	Negative	#NAME?	0	290691					#NAME?
Blue	5			0	23.4475	Negative	#NAME?	0	102250					#NAME?
Blue	5			0	22.5876	Negative	#NAME?	0	186088					#NAME?
Blue	5			0	25.7424	Negative	#NAME?	0	20682.9					#NAME?
Blue	5			0	25.0797	Negative	#NAME?	0	32812.1					#NAME?
Blue	5			0	24.8349	Negative	#NAME?	0	38911.5					#NAME?
Blue	5			0	24.0773	Negative	#NAME?	0	65946.3					#NAME?
Blue	5			0	23.393	Negative	#NAME?	0	106201					#NAME?
Blue	5			0	23.8284	Negative	#NAME?	0	78427.3					#NAME?
Blue	5			0	23.8434	Negative	#NAME?	0	77610.8					#NAME?
Blue	5			0	24.4114	Negative	#NAME?	0	52256.4					#NAME?
Blue	5			0	24.3865	Negative	#NAME?	0	53169.7					#NAME?
Blue	5			0	23.3045	Negative	#NAME?	0	112954					#NAME?
Blue	5			0	24.436	Negative	#NAME?	0	51369.9					#NAME?
Blue	5			0	24.229	Negative	#NAME?	0	59333.4					#NAME?
Blue	5			0	24.1881	Negative	#NAME?	0	61050.8					#NAME?
Blue	5			0	24.5009	Negative	#NAME?	0	49098					#NAME?
Blue	5			0	24.1018	Negative	#NAME?	0	64830.2					#NAME?
Blue	5			0	24.4376	Negative	#NAME?	0	51312.3					#NAME?
Blue	5			0	24.1017	Negative	#NAME?	0	64835.1					#NAME?
Blue	3			0	24.2177	Negative	#NAME?	0	59802.9					#NAME?
White	5			0	24.3999	Negative	#NAME?	0	52678.9					#NAME?
White	5			0	23.8377	Negative	#NAME?	0	77918.8					#NAME?
White	5			0	24.1907	Negative	#NAME?	0	60938					#NAME?
White	5			0	24.0068	Negative	#NAME?	0	69263.1					#NAME?
White	5			0	24.063	Negative	#NAME?	0	66605.4					#NAME?
White	4			0	24.4732	Negative	#NAME?	0	50055.2					#NAME?
Orange	5			0	24.8477	Negative	#NAME?	0	38565					#NAME?
White	5			0	23.5058	Negative	#NAME?	0	98180.4					#NAME?
White	5			0	23.9193	Negative	#NAME?	0	73617.1					#NAME?
White	5			0	23.609	Negative	#NAME?	0	91374.2					#NAME?
White	5			0	23.8076	Negative	#NAME?	0	79572.8					#NAME?
White	5			0	23.3831	Negative	#NAME?	0	106941					#NAME?
White	5			0	23.5381	Negative	#NAME?	0	95996.8					#NAME?
White	5			0	23.0139	Negative	#NAME?	0	138292					#NAME?
White	5			0	23.1403	Negative	#NAME?	0	126638					#NAME?
White	5			0	23.4903	Negative	#NAME?	0	99247.8					#NAME?
White	5			0	22.633	Negative	#NAME?	0	180304					#NAME?
White	5			0	23.4931	Negative	#NAME?	0	99053.2					#NAME?
White	5			0	23.5416	Negative	#NAME?	0	95762.4					#NAME?
White	5			0	23.8205	Negative	#NAME?	0	78857.6					#NAME?
White	5			0	23.232	Negative	#NAME?	0	118804					#NAME?
White	5			0	23.5105	Negative	#NAME?	0	97858.7					#NAME?
White	5			0	23.074	Negative	#NAME?	0	132619					#NAME?
White	5			0	23.9017	Negative	#NAME?	0	74521.4					#NAME?
White	5			0	23.0439	Negative	#NAME?	0	135432					#NAME?
White	5			0	23.1776	Negative	#NAME?	0	123395					#NAME?
White	5			0	23.8218	Negative	#NAME?	0	78787.9					#NAME?
White	5			0	23.9775	Negative	#NAME?	0	70691.4					#NAME?
White	5			0	23.4021	Negative	#NAME?	0	105536					#NAME?
White	5			0	23.8139	Negative	#NAME?	0	79223.6					#NAME?
White	5			0	23.2287	Negative	#NAME?	0	119082					#NAME?
White	5			0	23.5959	Negative	#NAME?	0	92210.2					#NAME?
White	5			0	23.3886	Negative	#NAME?	0	106529					#NAME?
White	5			0	23.6281	Negative	#NAME?	0	90162.4					#NAME?
White	5			0	23.4861	Negative	#NAME?	0	99536.1					#NAME?
White	5			0	24.0476	Negative	#NAME?	0	67323.6					#NAME?
White	5			0	23.7062	Negative	#NAME?	0	85394.7					#NAME?
White	5			0	23.6079	Negative	#NAME?	0	91439.6					#NAME?
White	5			0	22.8105	Negative	#NAME?	0	159337					#NAME?
White	5			0	23.4553	Negative	#NAME?	0	101697					#NAME?
White	5			0	23.0563	Negative	#NAME?	0	134267					#NAME?
White	5			0	23.584	Negative	#NAME?	0	92975.2					#NAME?
White	5			0	23.4048	Negative	#NAME?	0	105337					#NAME?
White	5			0	23.2905	Negative	#NAME?	0	114063					#NAME?
White	5			0	23.2046	Negative	#NAME?	0	121093					#NAME?
White	2			0	24.3531	Negative	#NAME?	0	54423.1					#NAME?
Blue	5			0	22.5116	Negative	#NAME?	0	196205					#NAME?
Blue	5			0	22.5402	Negative	#NAME?	0	192328					#NAME?
Blue	5			0	22.5535	Negative	#NAME?	0	190558					#NAME?
Blue	5			0	22.5331	Negative	#NAME?	0	193283					#NAME?
Blue	5			0	22.8384	Negative	#NAME?	0	156265					#NAME?
Blue	5			0	22.4343	Negative	#NAME?	0	207052					#NAME?
Blue	5			0	23.3179	Negative	#NAME?	0	111909					#NAME?
Blue	5			0	23.0534	Negative	#NAME?	0	134540					#NAME?
Blue	5			0	23.7463	Negative	#NAME?	0	83038.7					#NAME?
Blue	5			0	23.2088	Negative	#NAME?	0	120740					#NAME?
Blue	5			0	23.444	Negative	#NAME?	0	102495					#NAME?
Blue	5			0	22.8942	Negative	#NAME?	0	150316					#NAME?
Blue	5			0	23.1323	Negative	#NAME?	0	127342					#NAME?
Blue	5			0	22.814	Negative	#NAME?	0	158948					#NAME?
Blue	5			0	23.0584	Negative	#NAME?	0	134068					#NAME?
Blue	5			0	22.5907	Negative	#NAME?	0	185683					#NAME?
Blue	5			0	23.2761	Negative	#NAME?	0	115212					#NAME?
Blue	5			0	23.1495	Negative	#NAME?	0	125830					#NAME?
Blue	5			0	22.8181	Negative	#NAME?	0	158495					#NAME?
Blue	5			0	22.9206	Negative	#NAME?	0	147577					#NAME?
Blue	5			0	23.4202	Negative	#NAME?	0	104214					#NAME?
Blue	5			0	23.3242	Negative	#NAME?	0	111413					#NAME?
Blue	5			0	23.2405	Negative	#NAME?	0	118104					#NAME?
Blue	5			0	0	Negative	#NAME?	0	0					#NAME?
Blue	5			0	0	Negative	#NAME?	0	0					#NAME?
Blue	5			0	0	Negative	#NAME?	0	0					#NAME?
Blue	5			0	0	Negative	#NAME?	0	0					#NAME?
Blue	5			0	0	Negative	#NAME?	0	0					#NAME?
Blue	5			0	0	Negative	#NAME?	0	0					#NAME?
Blue	5			0	36.2917	Negative	#NAME?	0	13.3					#NAME?
Blue	5			0	0	Negative	#NAME?	0	0					#NAME?
Blue	5			0	0	Negative	#NAME?	0	0					#NAME?
Blue	5			0	0	Negative	#NAME?	0	0					#NAME?
Blue	5			0	23.308	Negative	#NAME?	0	112678					#NAME?
Blue	5			0	23.3479	Negative	#NAME?	0	109590					#NAME?
Blue	5			0	23.0578	Negative	#NAME?	0	134129					#NAME?
Blue	5			0	22.5702	Negative	#NAME?	0	188360					#NAME?
Blue	5			0	22.5664	Negative	#NAME?	0	188856					#NAME?
Blue	5			0	22.2956	Negative	#NAME?	0	228048					#NAME?
Blue	5			0	22.9811	Negative	#NAME?	0	141487					#NAME?
Blue	5			0	23.3608	Negative	#NAME?	0	108615					#NAME?
Blue	5			0	23.0719	Negative	#NAME?	0	132818					#NAME?
Blue	5			0	23.3383	Negative	#NAME?	0	110326					#NAME?
Blue	5			0	22.8203	Negative	#NAME?	0	158255					#NAME?
Blue	5			0	23.1361	Negative	#NAME?	0	127012					#NAME?
Blue	5			0	22.6506	Negative	#NAME?	0	178103					#NAME?
Blue	5			0	23.0836	Negative	#NAME?	0	131741					#NAME?
Blue	5			0	23.3022	Negative	#NAME?	0	113134					#NAME?
Blue	5			0	22.5203	Negative	#NAME?	0	195014					#NAME?
Blue	5			0	22.3977	Negative	#NAME?	0	212405					#NAME?
Blue	5			0	23.1239	Negative	#NAME?	0	128093					#NAME?
Blue	5			0	22.1657	Negative	#NAME?	0	249650					#NAME?
Blue	5			0	23.1799	Negative	#NAME?	0	123194					#NAME?
Blue	5			0	22.7442	Negative	#NAME?	0	166868					#NAME?
Blue	4			0	22.5491	Negative	#NAME?	0	191150					#NAME?
Blue	3			0	24.3351	Negative	#NAME?	0	55107.3					#NAME?
White	5			0	23.4027	Negative	#NAME?	0	105488					#NAME?
White	5			0	24.0819	Negative	#NAME?	0	65736.2					#NAME?
Blue	5			0	23.082	Negative	#NAME?	0	131887					#NAME?
Blue	5			0	23.4135	Negative	#NAME?	0	104698					#NAME?
Blue	5			0	23.3381	Negative	#NAME?	0	110344					#NAME?
Blue	5			0	23.1875	Negative	#NAME?	0	122546					#NAME?
White	2			0	25.4196	Negative	#NAME?	0	25896.1					#NAME?
Blue	5			0	23.3219	Negative	#NAME?	0	111596					#NAME?
Orange	2			0	24.9063	Negative	#NAME?	0	37022.9					#NAME?
Blue	5			0	23.2953	Negative	#NAME?	0	113683					#NAME?
Blue	5			0	23.1825	Negative	#NAME?	0	122972					#NAME?
Blue	5			0	23.5503	Negative	#NAME?	0	95185					#NAME?
Blue	5			0	23.8473	Negative	#NAME?	0	77398.8					#NAME?
Blue	5			0	23.2869	Negative	#NAME?	0	114350					#NAME?
Blue	5			0	23.9725	Negative	#NAME?	0	70939.5					#NAME?
Blue	5			0	23.2995	Negative	#NAME?	0	113346					#NAME?
Blue	5			0	23.5415	Negative	#NAME?	0	95773.5					#NAME?
Blue	5			0	23.4466	Negative	#NAME?	0	102310					#NAME?
Blue	5			0	23.265	Negative	#NAME?	0	116102					#NAME?
Blue	5			0	23.9682	Negative	#NAME?	0	71152.7					#NAME?
Blue	5			0	24.121	Negative	#NAME?	0	63970.6					#NAME?
Blue	5			0	23.6386	Negative	#NAME?	0	89510.8					#NAME?
Blue	5			0	23.4265	Negative	#NAME?	0	103754					#NAME?
Blue	5			0	23.6244	Negative	#NAME?	0	90400.5					#NAME?
Blue	5			0	24.2143	Negative	#NAME?	0	59944.5					#NAME?
Blue	5			0	23.2524	Negative	#NAME?	0	117133					#NAME?
Blue	4			0	23.8093	Negative	#NAME?	0	79474.7					#NAME?
White	5			0	23.1315	Negative	#NAME?	0	127414					#NAME?
White	5			0	23.2121	Negative	#NAME?	0	120466					#NAME?
White	5			0	23.3546	Negative	#NAME?	0	109084					#NAME?
White	5			0	23.4775	Negative	#NAME?	0	100133					#NAME?
White	5			0	23.723	Negative	#NAME?	0	84399.2					#NAME?
White	5			0	23.1863	Negative	#NAME?	0	122648					#NAME?
White	5			0	22.9276	Negative	#NAME?	0	146859					#NAME?
White	5			0	23.5697	Negative	#NAME?	0	93906.6					#NAME?
White	5			0	23.2617	Negative	#NAME?	0	116371					#NAME?
White	5			0	23.4801	Negative	#NAME?	0	99951.1					#NAME?
White	5			0	24.0853	Negative	#NAME?	0	65578.8					#NAME?
White	1			0	24.5874	Negative	#NAME?	0	46227.6					#NAME?
Purple		5	Stage 1-2			Negative	#NAME?	0	0					#NAME?
Purple		5	Stage 1-2			Negative	#NAME?	0	0					#NAME?
Purple		5	Stage 1-2			Negative	#NAME?	0	0					#NAME?
Purple		5	Stage 1-2			Negative	#NAME?	0	0					#NAME?
Purple		5	Stage 1-2			Negative	#NAME?	0	0					#NAME?
Purple		5	Stage 1-2			Negative	#NAME?	0	0					#NAME?
Purple		5	Stage 1-2			Negative	#NAME?	0	0					#NAME?
Purple		5	Stage 1-2			Negative	#NAME?	0	0					#NAME?
Purple		5	Stage 1-2			Negative	#NAME?	0	0					#NAME?
Purple		5	Stage 1-2			Negative	#NAME?	0	0					#NAME?
Purple		5	Stage 3			Negative	#NAME?	0	0					#NAME?
Purple		5	Stage 3			Negative	#NAME?	0	0					#NAME?
Purple		5	Stage 3			Negative	#NAME?	0	0					#NAME?
Purple		5	Stage 3			Negative	#NAME?	0	0					#NAME?
Purple		5	Stage 3			Negative	#NAME?	0	0					#NAME?
Purple		5	Stage 3			Negative	#NAME?	0	0					#NAME?
Purple		5	Stage 3			Negative	#NAME?	0	0					#NAME?
Purple		5	Stage 3			Negative	#NAME?	0	0					#NAME?
Purple		5	Stage 3			Negative	#NAME?	0	0					#NAME?
Purple		5	Stage 3			Negative	#NAME?	0	0					#NAME?
Purple		5	Stage 3			Negative	#NAME?	0	0					#NAME?
Purple		5	Stage 3			Negative	#NAME?	0	0					#NAME?
Purple		5	Stage 3			Negative	#NAME?	0	0					#NAME?
Purple		5	Stage 3			Negative	#NAME?	0	0					#NAME?
Purple		5	Stage 3			Negative	#NAME?	0	0					#NAME?
Purple		5	Stage 3			Negative	#NAME?	0	0					#NAME?
Purple		5	Stage 3			Negative	#NAME?	0	0					#NAME?
Purple		5	Stage 3			Negative	#NAME?	0	0					#NAME?
Purple		5	Stage 3			Negative	#NAME?	0	0					#NAME?
Purple		4	Stage 3			Negative	#NAME?	0	0					#NAME?
Purple		5	Stage 4-5	0	24.0372	Negative	#NAME?	0	67812.5					#NAME?
Purple		5	Stage 4-5	0	25.0717	Negative	#NAME?	0	32994.5					#NAME?
Purple		5	Stage 4-5	0	23.7454	Negative	#NAME?	0	83091.6					#NAME?
Purple		4	Stage 4-5	0	23.6449	Negative	#NAME?	0	89118					#NAME?
Purple		5	Stage 1-2			Negative	#NAME?	0	0					#NAME?
Purple		5	Stage 3			Negative	#NAME?	0	0					#NAME?
Purple		5	Stage 3			Negative	#NAME?	0	0					#NAME?
Purple		5	Stage 3			Negative	#NAME?	0	0					#NAME?
Purple		5	Stage 3			Negative	#NAME?	0	0					#NAME?
Purple		5	Stage 4-5	0	24.525	Negative	#NAME?	0	48282.1					#NAME?
Purple		5	Stage 4-5	0	24.5943	Negative	#NAME?	0	46007.7					#NAME?
Purple		5	Stage 4-5	0	24.519	Negative	#NAME?	0	48484.5					#NAME?
Purple		5	Stage 4-5	0	25.3862	Negative	#NAME?	0	26505.5					#NAME?
Purple		5	Stage 1-2			Negative	#NAME?	0	0					#NAME?
Purple		4	Stage 1-2			Negative	#NAME?	0	0					#NAME?
Purple		5	Stage 3			Negative	#NAME?	0	0					#NAME?
Purple		5	Stage 3			Negative	#NAME?	0	0					#NAME?
Purple		5	Stage 3			Negative	#NAME?	0	0					#NAME?
Purple		3	Stage 3			Negative	#NAME?	0	0					#NAME?
Purple		2	Stage 4-5	0	27.3215	Negative	#NAME?	0	6887					#NAME?
Purple		5	Stage 1-2			Negative	#NAME?	0	0					#NAME?
Purple		5	Stage 1-2			Negative	#NAME?	0	0					#NAME?
Purple		5	Stage 1-2			Negative	#NAME?	0	0					#NAME?
Purple		1	Stage 1-2			Negative	#NAME?	0	0					#NAME?
Purple		5	Stage 3			Negative	#NAME?	0	0					#NAME?
Purple		5	Stage 3			Negative	#NAME?	0	0					#NAME?
Purple		4	Stage 3			Negative	#NAME?	0	0					#NAME?
Purple		5	Stage 4-5	0	23.815	Negative	#NAME?	0	79160.2					#NAME?
Purple		4	Stage 4-5	0	24.0935	Negative	#NAME?	0	65205.2					#NAME?
Purple		5	Stage 1-2			Negative	#NAME?	0	0					#NAME?
Purple		5	Stage 1-2			Negative	#NAME?	0	0					#NAME?
Purple		4	Stage 1-2			Negative	#NAME?	0	0					#NAME?
Purple		5	Stage 3			Negative	#NAME?	0	0					#NAME?
Purple		5	Stage 3			Negative	#NAME?	0	0					#NAME?
Purple		5	Stage 3			Negative	#NAME?	0	0					#NAME?
Purple		5	Stage 3			Negative	#NAME?	0	0					#NAME?
Purple		5	Stage 4-5	0	22.9146	Negative	#NAME?	0	148193					#NAME?
Purple		5	Stage 4-5	0	23.1209	Negative	#NAME?	0	128364					#NAME?
Purple		5	Stage 4-5	0	23.3176	Negative	#NAME?	0	111929					#NAME?
Purple		5	Stage 4-5	0	23.4433	Negative	#NAME?	0	102548					#NAME?
Purple		5	Stage 4-5	0	23.3597	Negative	#NAME?	0	108695					#NAME?
Purple		5	Stage 4-5	0	22.9057	Negative	#NAME?	0	149109					#NAME?
Purple		5	Stage 4-5	0	23.667	Negative	#NAME?	0	87754					#NAME?
Purple		5	Stage 1-2			Negative	#NAME?	0	0					#NAME?
Purple		4	Stage 1-2			Negative	#NAME?	0	0					#NAME?
Purple		3	Stage 3			Negative	#NAME?	0	0					#NAME?
Purple		5	Stage 4-5	0	24.1923	Negative	#NAME?	0	60870.4					#NAME?
Purple		5	Stage 4-5	0	23.5893	Negative	#NAME?	0	92632.8					#NAME?
Purple		5	Stage 1-2			Negative	#NAME?	0	0					#NAME?
Purple		5	Stage 1-2			Negative	#NAME?	0	0					#NAME?
Purple		1	Stage 3			Negative	#NAME?	0	0					#NAME?
Purple		5	Stage 4-5	0	24.054	Negative	#NAME?	0	67022.9					#NAME?
Purple		5	Stage 4-5	0	23.234	Negative	#NAME?	0	118636					#NAME?
Purple		5	Stage 4-5	0	23.9877	Negative	#NAME?	0	70189.2					#NAME?
Purple		5	Stage 4-5	0	23.66	Negative	#NAME?	0	88184					#NAME?
Purple		5	Stage 3			Negative	#NAME?	0	0					#NAME?
Orange	5			0	23.9273	Negative	#NAME?	0	73207					#NAME?
Orange	5			0	23.0768	Negative	#NAME?	0	132364					#NAME?
Orange	5			0	22.2589	Negative	#NAME?	0	233960					#NAME?
Orange	2			0	24.2497	Negative	#NAME?	0	58486.3					#NAME?
Blue	5			0	21.1461	Negative	#NAME?	0	507769					#NAME?
Blue	5			0	22.3964	Negative	#NAME?	0	212593					#NAME?
Blue	5			0	23.185	Negative	#NAME?	0	122754					#NAME?
Blue	5			0	23.1233	Negative	#NAME?	0	128143					#NAME?
Blue	5			0	23.1893	Negative	#NAME?	0	122387					#NAME?
Blue	5			0	22.3979	Negative	#NAME?	0	212368					#NAME?
Blue	5			0	22.363	Negative	#NAME?	0	217602					#NAME?
Blue	5			0	22.4196	Negative	#NAME?	0	209192					#NAME?
Blue	5			0	21.6856	Negative	#NAME?	0	348760					#NAME?
Blue	5			0	22.3638	Negative	#NAME?	0	217471					#NAME?
Blue	5			0	22.4499	Negative	#NAME?	0	204813					#NAME?
Blue	5			0	22.6806	Negative	#NAME?	0	174424					#NAME?
Blue	5			0	24.6433	Negative	#NAME?	0	44462.8					#NAME?
Blue	5			0	23.0222	Negative	#NAME?	0	137498					#NAME?
Blue	5			0	24.5548	Negative	#NAME?	0	47292.1					#NAME?
Blue	5			0	23.3308	Negative	#NAME?	0	110904					#NAME?
Blue	5			0	23.6998	Negative	#NAME?	0	85774.4					#NAME?
Blue	5			0	23.4323	Negative	#NAME?	0	103338					#NAME?
Blue	3			0	23.2685	Negative	#NAME?	0	115819					#NAME?
White	5			0	23.5684	Negative	#NAME?	0	93990.8					#NAME?
White	5			0	24.5399	Negative	#NAME?	0	47784					#NAME?
White	5			0	23.702	Negative	#NAME?	0	85640.6					#NAME?
White	5			0	24.2078	Negative	#NAME?	0	60216.9					#NAME?
White	1			0	23.471	Negative	#NAME?	0	100588					#NAME?
Orange	5			0	23.1951	Negative	#NAME?	0	121893					#NAME?
Orange	5			0	23.1593	Negative	#NAME?	0	124972					#NAME?
Orange	5			0	24.788	Negative	#NAME?	0	40202.5					#NAME?
Orange	3			0	24.0686	Negative	#NAME?	0	66348.4					#NAME?
Blue	5			0	23.1907	Negative	#NAME?	0	122269					#NAME?
Blue	5			0	25.3724	Negative	#NAME?	0	26761.6					#NAME?
Blue	5			0	24.4454	Negative	#NAME?	0	51033.3					#NAME?
Blue	5			0	24.4361	Negative	#NAME?	0	51365.7					#NAME?
Blue	5			0	25.3685	Negative	#NAME?	0	26834.4					#NAME?
Blue	5			0	23.0143	Negative	#NAME?	0	138252					#NAME?
Blue	5			0	23.8652	Negative	#NAME?	0	76441.6					#NAME?
Blue	5			0	24.1666	Negative	#NAME?	0	61971					#NAME?
Blue	5			0	22.8142	Negative	#NAME?	0	158923					#NAME?
Blue	5			0	24.8461	Negative	#NAME?	0	38608.2					#NAME?
Blue	5			0	24.5614	Negative	#NAME?	0	47073.9					#NAME?
Blue	5			0	23.2437	Negative	#NAME?	0	117844					#NAME?
Blue	5			0	23.4314	Negative	#NAME?	0	103405					#NAME?
Blue	5			0	24.0083	Negative	#NAME?	0	69190.5					#NAME?
Blue	5			0	24.3066	Negative	#NAME?	0	56211.9					#NAME?
Blue	2			0	23.5379	Negative	#NAME?	0	96011.9					#NAME?
White	5			0	24.1006	Negative	#NAME?	0	64883.5					#NAME?
White	5			0	24.0739	Negative	#NAME?	0	66103.8					#NAME?
White	3			0	23.6768	Negative	#NAME?	0	87159.2					#NAME?
Blue	2			0	24.0905	Negative	#NAME?	0	65340.1					#NAME?
Orange	2			0	23.1849	Negative	#NAME?	0	122768					#NAME?
Blue	5			0	24.0271	Negative	#NAME?	0	68293.3					#NAME?
Blue	5			0	24.5504	Negative	#NAME?	0	47436.2					#NAME?
Blue	1			0	24.3845	Negative	#NAME?	0	53245.9					#NAME?
White	1			0	24.5545	Negative	#NAME?	0	47302					#NAME?
Blue	1			0	23.2978	Negative	#NAME?	0	113485					#NAME?
White	1			0	23.3638	Negative	#NAME?	0	108384					#NAME?
Blue	1			0	22.8261	Negative	#NAME?	0	157618					#NAME?
White	4			0	23.1911	Negative	#NAME?	0	122233					#NAME?
Blue	2			0	23.4197	Negative	#NAME?	0	104245					#NAME?
Blue	2			0	24.226	Negative	#NAME?	0	59459.8					#NAME?
White	1			0	24.2261	Negative	#NAME?	0	59455.2					#NAME?
Blue	1			0	24.0784	Negative	#NAME?	0	65896.2					#NAME?
Blue	5			0	24.2226	Negative	#NAME?	0	59597.8					#NAME?
Blue	5			0	23.0364	Negative	#NAME?	0	136141					#NAME?
Blue	5			0	23.1811	Negative	#NAME?	0	123090					#NAME?
Blue	5			0	22.1938	Negative	#NAME?	0	244811					#NAME?
Blue	5			0	24.089	Negative	#NAME?	0	65409.1					#NAME?
Blue	5			0	24.1813	Negative	#NAME?	0	61338.6					#NAME?
Blue	5			0	23.1078	Negative	#NAME?	0	129537					#NAME?
Blue	5			0	23.7117	Negative	#NAME?	0	85066.9					#NAME?
Blue	5			0	23.5098	Negative	#NAME?	0	97910.4					#NAME?
Blue	5			0	23.2042	Negative	#NAME?	0	121131					#NAME?
Blue	3			0	23.7097	Negative	#NAME?	0	85183.3					#NAME?
White	5			0	25.1405	Negative	#NAME?	0	31450.3					#NAME?
White	5			0	24.1243	Negative	#NAME?	0	63823.4					#NAME?
White	5			0	24.1757	Negative	#NAME?	0	61579					#NAME?
White	1			0	22.8445	Negative	#NAME?	0	155605					#NAME?
Orange	4			0	23.2318	Negative	#NAME?	0	118825					#NAME?
White	2			0	23.0581	Negative	#NAME?	0	134103					#NAME?
Blue	5			0	23.7341	Negative	#NAME?	0	83749.7					#NAME?
Blue	5			0	23.5961	Negative	#NAME?	0	92199.6					#NAME?
Blue	1			0	24.3473	Negative	#NAME?	0	54640.5					#NAME?
White	5			0	23.7107	Negative	#NAME?	0	85123.4					#NAME?
White	5			0	24.0384	Negative	#NAME?	0	67757.1					#NAME?
White	5			0	23.4432	Negative	#NAME?	0	102557					#NAME?
[truncated: 13,919 more rows]

## Sheet: Field0721_0423_singleruns_nodav
Sub ID #	# Adults	Nymphs	Nymph Stage	Run 1 Las multiplex	Run 1 WGLS-IC	qPCR Results	ddPCR Results	qPCR RNR Copy number	qPCR WG Copy number	ddPCR RNR Copy number	ddPCR WG Copy number	ddPCR RNR result	ddPCR WG result	ddPCR Results	ddPRC1-ddPCR2
Blue	1			0	25.1718	Negative	Negative	0	30773.9	0	2560			#NAME?
Blue	3			0	24.0478	Negative	Negative	0	67312.9	0	4720			#NAME?
White	3			0	23.5188	Negative	Negative	0	97293.4	0	11900			#NAME?
White	3			0	24.0018	Negative	Negative	0	69503.5	0	8060			#NAME?
Blue	3			0	24.0086	Negative	Negative	0	69176.9	0	6200			#NAME?
Blue	5			0	22.5253	Negative	Negative	0	194339	0	15740			#NAME?
Blue	2			0	24.0088	Negative	Negative	0	69165.4	0	6580			#NAME?
Blue	1			0	25.8259	Negative	Negative	0	19514.9	0	1636			#NAME?
Blue	1			0	22.3234	Negative	#NAME?	0	223674					#NAME?
Blue	2			0	23.5364	Negative	Negative	0	96113.8	0	7200			#NAME?
Blue	2			0	24.0004	Negative	Negative	0	69573.4	0	6400			#NAME?
White	2			0	23.8123	Negative	Negative	0	79309.2	0	9160			#NAME?
Blue	3			0	27.6665	Negative	#NAME?	0	5416.3					#NAME?
Blue	1			0	24.204	Negative	#NAME?	0	60375.4					#NAME?
White	1			0	25.596	Negative	#NAME?	0	22902.9					#NAME?
Orange	1			0	24.1551	Negative	#NAME?	0	62467.1					#NAME?
Blue	1			0	24.0714	Negative	#NAME?	0	66215.4					#NAME?
Blue	3			0	22.6244	Negative	#NAME?	0	181378					#NAME?
White	1			0	24.5499	Negative	#NAME?	0	47451.7					#NAME?
Orange	1			0	25.0772	Negative	#NAME?	0	32868.6					#NAME?
White	3			0	22.9966	Negative	#NAME?	0	139967					#NAME?
Blue	5			0	21.5875	Negative	#NAME?	0	373417					#NAME?
Purple		1	Stage 1-2			Negative	#NAME?	0	0					#NAME?
Orange	1			0	26.447	Negative	Negative	0	12662.4	0	2600			#NAME?
Orange	2			0	24.5115	Negative	Negative	0	48737.9	0	9660			#NAME?
Blue	1			0	25.3337	Negative	Negative	0	27491.8	0	6840			#NAME?
White	1			0	25.1571	Negative	Negative	0	31090.3	0	7800			#NAME?
Blue	1			0	26.6429	Negative	Negative	0	11047.4	0	3280			#NAME?
Orange	1			0	35.216	Negative	Negative	0	28.2	0	7.4			#NAME?
Orange	2			0	24.4499	Negative	Negative	0	50873.7	0	8760			#NAME?
Blue	3			0	23.9744	Negative	Negative	0	70845.2	0	17280			#NAME?
White	1			0	25.684	Negative	Negative	0	21541.2	0	4280			#NAME?
Purple		5	Stage 4-5	0	26.3143	Negative	#NAME?	0	13888.2					#NAME?
Blue	3			29.2331	22.4785	Positive	#NAME?	2984.8	200772			556	17580	Positive
White	5			37.7161	22.0503	Negative	#NAME?	10.3	270542			0	22480	Negative
White	3			0	23.226	Negative	#NAME?	0	119299					#NAME?
Orange	1			31.8997	23.6365	Positive	#NAME?	502.7	89638.2			19.8	4700	Positive
White	5			0	21.5235	Negative	#NAME?	0	390431					#NAME?
Blue	2			35.1604	22.4447	Positive	#NAME?	56.9	205558			10.2	15920	Positive
Blue	4			39.3576	22.1014	Negative	#NAME?	3.4	261069			0	21940	Negative
White	1			34.8633	24.885	Positive	#NAME?	69.4	37576.3			9	3200	Positive
Blue	4			36.3444	22.0429	Positive	#NAME?	25.8	271934			2.6	25100	Positive
White	1			35.0227	24.2916	Positive	#NAME?	62.4	56804.9			7	5700	Positive
Blue	5			35.7292	21.7053	Positive	#NAME?	38.9	344005			6.2	27060	Positive
Blue	1			0	24.1845	Negative	#NAME?	0	61203.4					#NAME?
White	1			0	24.189	Negative	#NAME?	0	61010.9					#NAME?
Blue	3			0	22.348	Negative	#NAME?	0	219880					#NAME?
White	1			33.5446	23.9598	Positive	#NAME?	167.5	71569.4			15.8	5320	Positive
Blue	2			0	23.2646	Negative	#NAME?	0	116134					#NAME?
Blue	1			0	24.3524	Negative	#NAME?	0	54449.2					#NAME?
White	2			0	22.6347	Negative	#NAME?	0	180085					#NAME?
Blue	1			0	24.2528	Negative	#NAME?	0	58359					#NAME?
Blue	1			0	24.3296	Negative	#NAME?	0	55318.6					#NAME?
White	1			0	24.8657	Negative	#NAME?	0	38083.4					#NAME?
Purple		1	Stage 1-2			Negative	#NAME?	0	0					#NAME?
Purple		3	Stage 3	0	27.8698	Negative	#NAME?	0	4701.1					#NAME?
Purple		4	Stage 4-5	0	25.1249	Negative	#NAME?	0	31795.9					#NAME?
Purple		5	Stage 4-5	0	26.497	Negative	#NAME?	0	12228.9					#NAME?
Purple		2	Stage 4-5	0	28.1051	Negative	#NAME?	0	3990.6					#NAME?
White	4			0	21.5566	Negative	#NAME?	0	381523					#NAME?
Blue	5			0	23.1179	Negative	#NAME?	0	128634					#NAME?
Blue	5			0	22.8997	Negative	#NAME?	0	149734					#NAME?
Blue	3			0	24.0068	Negative	#NAME?	0	69264.3					#NAME?
Orange	1			0	24.8867	Negative	#NAME?	0	37530.6					#NAME?
White	5			0	22.7122	Negative	#NAME?	0	170625					#NAME?
White	2			0	25.073	Negative	#NAME?	0	32966.1					#NAME?
Blue	5			0	23.0659	Negative	#NAME?	0	133373					#NAME?
White	5			0	23.5152	Negative	#NAME?	0	97539.2					#NAME?
Blue	5			0	23.1045	Negative	#NAME?	0	129837					#NAME?
Blue	3			0	24.1571	Negative	#NAME?	0	62381.9					#NAME?
Blue	3			0	23.9402	Negative	#NAME?	0	72551.9					#NAME?
White	3			0	22.209	Negative	#NAME?	0	242226					#NAME?
White	1			0	25.513	Negative	#NAME?	0	24265.4					#NAME?
Blue	4			0	23.0371	Negative	#NAME?	0	136078					#NAME?
White	2			0	23.8337	Negative	#NAME?	0	78136.1					#NAME?
Blue	3			0	22.8321	Negative	#NAME?	0	156955					#NAME?
Blue	5			0	23.0212	Negative	#NAME?	0	137588					#NAME?
White	2			0	25.3193	Negative	#NAME?	0	27769					#NAME?
Blue	5			0	23.1038	Negative	#NAME?	0	129897					#NAME?
Blue	2			0	24.2813	Negative	#NAME?	0	57211.3					#NAME?
White	3			0	25.2471	Negative	#NAME?	0	29202					#NAME?
White	2			0	25.556	Negative	#NAME?	0	23549.2					#NAME?
Blue	4			0	23.6566	Negative	#NAME?	0	88393.4					#NAME?
Blue	5			0	21.5105	Negative	#NAME?	0	393968					#NAME?
Blue	3			0	24.079	Negative	#NAME?	0	65867.5					#NAME?
White	2			0	24.8996	Negative	#NAME?	0	37194.8					#NAME?
Blue	5			0	23.5573	Negative	#NAME?	0	94719.4					#NAME?
Blue	2			0	24.3495	Negative	#NAME?	0	54558.9					#NAME?
White	2			0	25.4714	Negative	#NAME?	0	24978					#NAME?
Blue	1			0	25.5751	Negative	#NAME?	0	23237.6					#NAME?
Blue	1			0	25.5779	Negative	#NAME?	0	23192.1					#NAME?
Blue	1			0	25.731	Negative	#NAME?	0	20847.6					#NAME?
Purple		5	Stage 1-2			Negative	#NAME?	0	0					#NAME?
Purple		3	Stage 1-2			Negative	#NAME?	0	0					#NAME?
Purple		5	Stage 3			Negative	#NAME?	0	0					#NAME?
Blue	5			0	24.3168	Negative	#NAME?	0	55814.3					#NAME?
Blue	2			0	25.1099	Negative	#NAME?	0	32129.6					#NAME?
White	4			0	24.4782	Negative	#NAME?	0	49882.5					#NAME?
Orange	2			0	25.0059	Negative	#NAME?	0	34542.3					#NAME?
White	5			0	24.1614	Negative	#NAME?	0	62195.2					#NAME?
White	5			0	23.9828	Negative	#NAME?	0	70430					#NAME?
Blue	5			0	23.6594	Negative	#NAME?	0	88219.3					#NAME?
Blue	5			0	23.6532	Negative	#NAME?	0	88602.6					#NAME?
Blue	5			0	22.1184	Negative	#NAME?	0	258007					#NAME?
Blue	3			0	24.4336	Negative	#NAME?	0	51453.9					#NAME?
Blue	2			0	24.7545	Negative	#NAME?	0	41149.6					#NAME?
Orange	2			0	24.5434	Negative	#NAME?	0	47667.2					#NAME?
Blue	2			0	24.4199	Negative	#NAME?	0	51948.7					#NAME?
Blue	3			0	24.4531	Negative	#NAME?	0	50760.3					#NAME?
Blue	1			0	26.0496	Negative	#NAME?	0	16699					#NAME?
White	2			0	25.2151	Negative	#NAME?	0	29860.2					#NAME?
Blue	1			0	26.5286	Negative	#NAME?	0	11962.9					#NAME?
Orange	1			0	27.0908	Negative	#NAME?	0	8087.1					#NAME?
White	4			0	24.3873	Negative	#NAME?	0	53140.6					#NAME?
Blue	4			0	24.0744	Negative	#NAME?	0	66076.9					#NAME?
Blue	4			0	22.1074	Negative	#NAME?	0	259983					#NAME?
White	3			0	25.0304	Negative	#NAME?	0	33958.3					#NAME?
Blue	2			0	24.657	Negative	#NAME?	0	44043.4					#NAME?
White	2			0	25.3538	Negative	#NAME?	0	27110.8					#NAME?
Blue	2			0	25.0924	Negative	#NAME?	0	32521.8					#NAME?
Blue	3			0	24.6241	Negative	#NAME?	0	45062					#NAME?
White	1			0	26.2502	Negative	#NAME?	0	14521.8					#NAME?
Blue	5			0	21.6406	Negative	#NAME?	0	359850					#NAME?
Blue	5			0	24.016	Negative	#NAME?	0	68823.5					#NAME?
Blue	2			0	25.7201	Negative	#NAME?	0	21005.7					#NAME?
White	5			0	25.0251	Negative	#NAME?	0	34084					#NAME?
White	1			0	26.5489	Negative	#NAME?	0	11794.5					#NAME?
Blue	1			0	27.003	Negative	#NAME?	0	8597					#NAME?
Blue	1			0	27.0694	Negative	#NAME?	0	8208.7					#NAME?
Blue	1			0	26.8433	Negative	#NAME?	0	9608.6					#NAME?
Blue	2			0	25.8544	Negative	#NAME?	0	19130.7					#NAME?
White	5			0	24.773	Negative	#NAME?	0	40623.9					#NAME?
White	1			0	26.8512	Negative	#NAME?	0	9556					#NAME?
Blue	5			0	24.3711	Negative	#NAME?	0	53746.1					#NAME?
Blue	2			0	23.4649	Negative	#NAME?	0	101014					#NAME?
Blue	5			0	24.1331	Negative	#NAME?	0	63430.5					#NAME?
Blue	2			0	25.3565	Negative	#NAME?	0	27058.2					#NAME?
White	5			0	24.594	Negative	#NAME?	0	46017					#NAME?
White	1			0	27.9334	Negative	#NAME?	0	4497.5					#NAME?
Blue	2			0	26.1541	Negative	#NAME?	0	15526.9					#NAME?
Blue	5			0	23.4067	Negative	#NAME?	0	105199					#NAME?
Blue	2			0	25.7791	Negative	#NAME?	0	20161					#NAME?
Blue	5			0	24.089	Negative	#NAME?	0	65409.2					#NAME?
Blue	5			0	24.1945	Negative	#NAME?	0	60777.7					#NAME?
Blue	2			0	25.3055	Negative	#NAME?	0	28037.5					#NAME?
White	5			0	24.8644	Negative	#NAME?	0	38120					#NAME?
White	5			0	23.0113	Negative	#NAME?	0	138540					#NAME?
White	3			0	25.3525	Negative	#NAME?	0	27135					#NAME?
Blue	1			0	26.3538	Negative	#NAME?	0	13510.9					#NAME?
Orange	1			0	27.0801	Negative	#NAME?	0	8147.5					#NAME?
Blue	4			0	25.2141	Negative	#NAME?	0	29879.9					#NAME?
White	2			0	25.4281	Negative	#NAME?	0	25743.6					#NAME?
Orange	1			0	26.8626	Negative	#NAME?	0	9480.5					#NAME?
Blue	2			0	25.1272	Negative	#NAME?	0	31743.7					#NAME?
White	2			0	24.2476	Negative	#NAME?	0	58571.8					#NAME?
White	1			0	26.7099	Negative	#NAME?	0	10544.2					#NAME?
Blue	1			0	26.0441	Negative	#NAME?	0	16763.7					#NAME?
Orange	1			0	27.1124	Negative	#NAME?	0	7966.8					#NAME?
Blue	1			0	26.0996	Negative	#NAME?	0	16127.5					#NAME?
Orange	1			0	26.7881	Negative	#NAME?	0	9985					#NAME?
Orange	1			0	26.3025	Negative	#NAME?	0	14002.4					#NAME?
Blue	1			0	26.6831	Negative	#NAME?	0	10742.7					#NAME?
Blue	1			0	26.0799	Negative	#NAME?	0	16350.5					#NAME?
Orange	5			0	23.8274	Negative	#NAME?	0	78481.2					#NAME?
Blue	3			0	24.1381	Negative	#NAME?	0	63213.8					#NAME?
Blue	1			0	25.8199	Negative	#NAME?	0	19596.1					#NAME?
White	1			0	26.3951	Negative	#NAME?	0	13128.6					#NAME?
Purple		5	Stage 1-2			Negative	#NAME?	0	0					#NAME?
Purple		5	Stage 1-2			Negative	#NAME?	0	0					#NAME?
Purple		5	Stage 1-2			Negative	#NAME?	0	0					#NAME?
Purple		5	Stage 1-2			Negative	#NAME?	0	0					#NAME?
Purple		5	Stage 1-2			Negative	#NAME?	0	0					#NAME?
Purple		5	Stage 1-2			Negative	#NAME?	0	0					#NAME?
Purple		5	Stage 1-2			Negative	#NAME?	0	0					#NAME?
Orange	2			0	26.059	Negative	#NAME?	0	16590.5					#NAME?
Blue	1			0	27.1929	Negative	#NAME?	0	7532.3					#NAME?
White	5			0	24.4276	Negative	#NAME?	0	51670.4					#NAME?
White	4			0	24.2932	Negative	#NAME?	0	56740.7					#NAME?
White	2			0	25.6616	Negative	#NAME?	0	21880.1					#NAME?
Orange	1			0	27.1805	Negative	#NAME?	0	7597.8					#NAME?
Blue	2			0	26.4274	Negative	#NAME?	0	12835.9					#NAME?
White	1			0	27.0396	Negative	#NAME?	0	8381.1					#NAME?
White	2			0	25.5637	Negative	#NAME?	0	23422.7					#NAME?
Purple		5	Stage 1-2			Negative	#NAME?	0	0					#NAME?
Purple		5	Stage 1-2			Negative	#NAME?	0	0					#NAME?
Purple		5	Stage 1-2			Negative	#NAME?	0	0					#NAME?
Purple		3	Stage 1-2			Negative	#NAME?	0	0					#NAME?
Purple		5	Stage 3			Negative	#NAME?	0	0					#NAME?
		1	Stage 3			Negative	#NAME?	0	0					#NAME?
Blue	2			0	25.1607	Negative	#NAME?	0	31012					#NAME?
White	5			0	24.0055	Negative	#NAME?	0	69328.2					#NAME?
White	1			0	26.5519	Negative	#NAME?	0	11770.5					#NAME?
Orange	2			0	26.6434	Negative	#NAME?	0	11043.5					#NAME?
White	5			0	24.2775	Negative	#NAME?	0	57363.8					#NAME?
White	5			0	24.1336	Negative	#NAME?	0	63411.7					#NAME?
White	5			0	23.8867	Negative	#NAME?	0	75306					#NAME?
White	5			0	21.2829	Negative	#NAME?	0	461639					#NAME?
White	5			0	23.681	Negative	#NAME?	0	86901.4					#NAME?
White	5			0	23.8272	Negative	#NAME?	0	78494.4					#NAME?
White	5			0	24.2083	Negative	#NAME?	0	60195.5					#NAME?
White	5			0	24.6143	Negative	#NAME?	0	45370.1					#NAME?
White	4			0	24.4145	Negative	#NAME?	0	52142.6					#NAME?
Blue	5			0	23.7382	Negative	#NAME?	0	83513.4					#NAME?
Blue	5			0	24.2106	Negative	#NAME?	0	60101.3					#NAME?
Blue	5			0	24.0049	Negative	#NAME?	0	69355.8					#NAME?
Blue	5			0	23.5214	Negative	#NAME?	0	97121					#NAME?
Blue	5			0	24.2697	Negative	#NAME?	0	57676.7					#NAME?
Blue	5			0	24.5881	Negative	#NAME?	0	46206.3					#NAME?
White	1			0	25.1501	Negative	#NAME?	0	31242					#NAME?
Blue	1			0	25.7136	Negative	#NAME?	0	21101.1					#NAME?
White	3			0	24.2063	Negative	#NAME?	0	60281.8					#NAME?
Blue	1			0	26.4896	Negative	#NAME?	0	12291.9					#NAME?
Orange	2			0	25.3788	Negative	#NAME?	0	26641.9					#NAME?
White	1			0	26.1592	Negative	#NAME?	0	15472					#NAME?
Blue	3			0	24.3274	Negative	#NAME?	0	55404.5					#NAME?
White	2			0	25.5388	Negative	#NAME?	0	23833.7					#NAME?
Blue	5			0	23.4479	Negative	#NAME?	0	102224					#NAME?
Blue	5			0	23.8568	Negative	#NAME?	0	76891.2					#NAME?
Blue	1			0	26.314	Negative	#NAME?	0	13891.4					#NAME?
White	5			0	24.1813	Negative	#NAME?	0	61337.1					#NAME?
White	2			0	24.4729	Negative	#NAME?	0	50067.7					#NAME?
Orange	1			0	26.7716	Negative	#NAME?	0	10100.7					#NAME?
White	5			0	25.0213	Negative	#NAME?	0	34173.7					#NAME?
White	5			0	24.3827	Negative	#NAME?	0	53311.9					#NAME?
White	5			0	25.3131	Negative	#NAME?	0	27888.7					#NAME?
White	5			0	25.8718	Negative	#NAME?	0	18899.8					#NAME?
White	1			0	26.3003	Negative	#NAME?	0	14023.9					#NAME?
Blue	5			0	24.7587	Negative	#NAME?	0	41030.8					#NAME?
Blue	5			0	24.0083	Negative	#NAME?	0	69190.6					#NAME?
Blue	5			0	24.9883	Negative	#NAME?	0	34968.3					#NAME?
Blue	5			0	25.1824	Negative	#NAME?	0	30547.8					#NAME?
Blue	5			0	25.2236	Negative	#NAME?	0	29682.8					#NAME?
Blue	5			0	22.9103	Negative	#NAME?	0	148636					#NAME?
Blue	5			0	24.2599	Negative	#NAME?	0	58072.9					#NAME?
Blue	5			0	25.0722	Negative	#NAME?	0	32982.8					#NAME?
Blue	5			0	25.5823	Negative	#NAME?	0	23122.3					#NAME?
Blue	5			0	24.6055	Negative	#NAME?	0	45649.8					#NAME?
Blue	5			0	24.3723	Negative	#NAME?	0	53697.5					#NAME?
Blue	5			0	24.8959	Negative	#NAME?	0	37291.3					#NAME?
Blue	5			0	24.4444	Negative	#NAME?	0	51068.3					#NAME?
Blue	5			0	24.4981	Negative	#NAME?	0	49194.4					#NAME?
Blue	5			0	24.4579	Negative	#NAME?	0	50591					#NAME?
Blue	5			0	23.8385	Negative	#NAME?	0	77875					#NAME?
Blue	5			0	24.6754	Negative	#NAME?	0	43482.1					#NAME?
Blue	5			0	23.3478	Negative	#NAME?	0	109601					#NAME?
Blue	5			0	24.4459	Negative	#NAME?	0	51017.9					#NAME?
Blue	5			0	24.3013	Negative	#NAME?	0	56419.7					#NAME?
Blue	5			0	24.4772	Negative	#NAME?	0	49917.7					#NAME?
Blue	5			0	24.5499	Negative	#NAME?	0	47451.4					#NAME?
Blue	5			0	24.3985	Negative	#NAME?	0	52727.9					#NAME?
Blue	5			0	24.7596	Negative	#NAME?	0	41004.1					#NAME?
Blue	5			0	24.3006	Negative	#NAME?	0	56450.5					#NAME?
Blue	5			0	24.3437	Negative	#NAME?	0	54779.6					#NAME?
Blue	5			0	24.0841	Negative	#NAME?	0	65634.7					#NAME?
Blue	5			0	24.3241	Negative	#NAME?	0	55533.3					#NAME?
Blue	5			0	24.1209	Negative	#NAME?	0	63972.6					#NAME?
Blue	5			0	22.4597	Negative	#NAME?	0	203422					#NAME?
Blue	5			0	23.829	Negative	#NAME?	0	78391					#NAME?
Blue	5			0	24.3567	Negative	#NAME?	0	54284.2					#NAME?
Blue	5			0	24.0848	Negative	#NAME?	0	65602.4					#NAME?
Blue	5			0	24.3939	Negative	#NAME?	0	52898.6					#NAME?
Blue	5			0	24.4107	Negative	#NAME?	0	52280.6					#NAME?
Blue	5			0	24.1084	Negative	#NAME?	0	64531.5					#NAME?
Blue	5			0	24.1029	Negative	#NAME?	0	64781.9					#NAME?
Blue	5			0	23.1032	Negative	#NAME?	0	129951					#NAME?
Blue	5			0	23.846	Negative	#NAME?	0	77470					#NAME?
Blue	5			0	24.158	Negative	#NAME?	0	62341.5					#NAME?
Blue	5			0	24.1886	Negative	#NAME?	0	61029.4					#NAME?
Blue	5			0	21.5915	Negative	#NAME?	0	372374					#NAME?
Blue	5			0	24.1936	Negative	#NAME?	0	60814.2					#NAME?
Blue	5			0	24.0046	Negative	#NAME?	0	69371					#NAME?
Blue	5			0	23.4972	Negative	#NAME?	0	98767.6					#NAME?
Blue	5			0	23.6372	Negative	#NAME?	0	89595.5					#NAME?
Blue	5			0	23.9113	Negative	#NAME?	0	74026.5					#NAME?
Blue	5			0	24.2472	Negative	#NAME?	0	58587.5					#NAME?
Blue	5			0	23.9057	Negative	#NAME?	0	74315.2					#NAME?
Blue	5			0	23.7371	Negative	#NAME?	0	83576.2					#NAME?
Blue	5			0	24.4242	Negative	#NAME?	0	51794					#NAME?
Blue	5			0	24.1611	Negative	#NAME?	0	62205.5					#NAME?
Blue	5			0	24.1774	Negative	#NAME?	0	61506.5					#NAME?
Blue	5			0	22.2466	Negative	#NAME?	0	235961					#NAME?
Blue	5			0	23.9153	Negative	#NAME?	0	73822.3					#NAME?
Blue	5			0	23.441	Negative	#NAME?	0	102713					#NAME?
Blue	5			0	23.4581	Negative	#NAME?	0	101496					#NAME?
Blue	5			0	24.0339	Negative	#NAME?	0	67968.3					#NAME?
Blue	5			0	24.2508	Negative	#NAME?	0	58441.9					#NAME?
Blue	5			0	24.1249	Negative	#NAME?	0	63797.6					#NAME?
Blue	5			0	23.9503	Negative	#NAME?	0	72042.2					#NAME?
Blue	5			0	24.2663	Negative	#NAME?	0	57814.9					#NAME?
Blue	5			0	24.324	Negative	#NAME?	0	55536.6					#NAME?
Blue	5			0	24.3044	Negative	#NAME?	0	56300.4					#NAME?
Blue	4			0	24.1116	Negative	#NAME?	0	64389					#NAME?
White	5			0	22.2588	Negative	#NAME?	0	233975					#NAME?
White	5			0	24.1167	Negative	#NAME?	0	64163.1					#NAME?
White	5			0	24.7522	Negative	#NAME?	0	41218.1					#NAME?
White	5			0	24.5924	Negative	#NAME?	0	46068.5					#NAME?
White	5			0	24.5471	Negative	#NAME?	0	47543.7					#NAME?
White	5			0	25.0187	Negative	#NAME?	0	34235.3					#NAME?
White	5			0	24.1746	Negative	#NAME?	0	61623.4					#NAME?
White	5			0	24.1262	Negative	#NAME?	0	63737.9					#NAME?
White	5			0	24.6905	Negative	#NAME?	0	43027.4					#NAME?
White	5			0	24.4574	Negative	#NAME?	0	50609.6					#NAME?
White	5			0	24.0925	Negative	#NAME?	0	65249.9					#NAME?
White	5			0	24.3905	Negative	#NAME?	0	53024.6					#NAME?
White	5			0	22.8373	Negative	#NAME?	0	156386					#NAME?
White	5			0	24.0337	Negative	#NAME?	0	67978.2					#NAME?
White	5			0	25.1474	Negative	#NAME?	0	31299.5					#NAME?
White	5			0	24.0596	Negative	#NAME?	0	66762.4					#NAME?
White	5			0	24.0244	Negative	#NAME?	0	68422.5					#NAME?
White	5			0	24.7092	Negative	#NAME?	0	42468.7					#NAME?
White	5			0	24.2265	Negative	#NAME?	0	59437.7					#NAME?
White	5			0	25.0047	Negative	#NAME?	0	34570.5					#NAME?
White	5			0	24.2584	Negative	#NAME?	0	58133.6					#NAME?
White	5			0	23.684	Negative	#NAME?	0	86722.1					#NAME?
Blue	2			0	25.4084	Negative	#NAME?	0	26097.8					#NAME?
Orange	3			0	24.7041	Negative	#NAME?	0	42621					#NAME?
White	5			0	23.349	Negative	#NAME?	0	109509					#NAME?
White	5			0	25.1207	Negative	Negative	0	31887.4	0	11460			#NAME?
White	5			0	25.6167	Negative	Negative	0	22574.4	0	6440			#NAME?
White	5			0	25.1426	Negative	Negative	0	31406	0	9160			#NAME?
White	5			0	25.0413	Negative	Negative	0	33701.6	0	10180			#NAME?
White	3			0	26.1402	Negative	Negative	0	15677.8	0	5600			#NAME?
Blue	5			0	25.0145	Negative	Negative	0	34334.7	0	10920			#NAME?
Blue	5			0	25.0965	Negative	Negative	0	32429.5	0	9180			#NAME?
Blue	2			0	26.0491	Negative	Negative	0	16705	1.2	5180			#NAME?
White	5			0	24.2851	Negative	Negative	0	57059.8	0	14300			#NAME?
White	2			0	26.055	Negative	Negative	0	16636.3	0	3740			#NAME?
Blue	2			0	25.2191	Negative	Negative	0	29775.2	0	7860			#NAME?
Blue	3			0	24.0518	Negative	#NAME?	0	67125.8					#NAME?
White	1			0	26.2553	Negative	Negative	0	14470.6	0	3400			#NAME?
Blue	5			0	24.7271	Negative	Negative	0	41944.4	0	11040			#NAME?
Blue	5			0	24.6406	Negative	Negative	0	44548.9	0	11300			#NAME?
Blue	4			0	24.7158	Negative	Negative	0	42275.9	0	11580			#NAME?
White	5			0	25.206	Negative	Negative	0	30048.8	0	9260			#NAME?
White	1			0	26.4813	Negative	Negative	0	12363.1	0	1916			#NAME?
Purple		1	Stage 1-2			Negative	#NAME?	0	0					#NAME?
Purple		5	Stage 1-2			Negative	#NAME?	0	0					#NAME?
Purple		5	Stage 1-2			Negative	#NAME?	0	0					#NAME?
Purple		4	Stage 1-2			Negative	#NAME?	0	0					#NAME?
Purple		5	Stage 1-2			Negative	#NAME?	0	0					#NAME?
Purple		1	Stage 4-5	0	26.801	Negative	#NAME?	0	9895.4					#NAME?
White	5			0	22.8702	Negative	#NAME?	0	152846					#NAME?
White	5			0	22.2985	Negative	#NAME?	0	227590					#NAME?
White	5			0	22.6601	Negative	#NAME?	0	176932					#NAME?
White	5			0	22.2773	Negative	#NAME?	0	230981					#NAME?
White	5			0	22.6593	Negative	#NAME?	0	177027					#NAME?
White	5			0	22.9869	Negative	#NAME?	0	140918					#NAME?
White	5			0	22.6415	Negative	#NAME?	0	179233					#NAME?
White	5			0	22.5098	Negative	#NAME?	0	196453					#NAME?
Blue	5			0	22.3458	Negative	#NAME?	0	220218					#NAME?
Blue	5			0	22.4432	Negative	#NAME?	0	205773					#NAME?
Blue	5			0	22.6421	Negative	#NAME?	0	179165					#NAME?
Blue	5			0	22.3184	Negative	#NAME?	0	224466					#NAME?
Blue	5			0	21.9161	Negative	#NAME?	0	297028					#NAME?
Blue	5			0	21.7669	Negative	#NAME?	0	329564					#NAME?
Orange	5			0	22.4222	Negative	#NAME?	0	208814					#NAME?
Orange	3			0	23.2436	Negative	#NAME?	0	117848					#NAME?
Orange	5			0	23.5858	Negative	#NAME?	0	92858.5					#NAME?
Orange	4			0	23.1676	Negative	#NAME?	0	124258					#NAME?
Blue	5			0	23.1537	Negative	#NAME?	0	125467					#NAME?
Blue	5			0	23.5774	Negative	#NAME?	0	93405.4					#NAME?
Blue	5			0	23.068	Negative	#NAME?	0	133175					#NAME?
Blue	5			0	23.5103	Negative	#NAME?	0	97874.6					#NAME?
Blue	5			0	23.3505	Negative	#NAME?	0	109394					#NAME?
Blue	5			0	23.4645	Negative	#NAME?	0	101043					#NAME?
Blue	5			0	23.6416	Negative	#NAME?	0	89322					#NAME?
Blue	5			0	23.658	Negative	#NAME?	0	88304.5					#NAME?
Blue	5			0	23.094	Negative	#NAME?	0	130789					#NAME?
Blue	5			0	23.447	Negative	#NAME?	0	102285					#NAME?
Blue	5			0	23.4387	Negative	#NAME?	0	102875					#NAME?
Blue	5			0	23.3663	Negative	#NAME?	0	108199					#NAME?
Blue	5			0	23.3693	Negative	#NAME?	0	107974					#NAME?
Blue	5			0	23.0075	Negative	#NAME?	0	138907					#NAME?
Blue	5			0	24.2043	Negative	#NAME?	0	60364.3					#NAME?
Blue	5			0	22.8756	Negative	#NAME?	0	152269					#NAME?
Blue	5			0	22.871	Negative	#NAME?	0	152760					#NAME?
Blue	5			0	23.5301	Negative	#NAME?	0	96536.5					#NAME?
Blue	5			0	23.1391	Negative	#NAME?	0	126741					#NAME?
Blue	5			0	23.3715	Negative	#NAME?	0	107804					#NAME?
Blue	5			0	23.112	Negative	#NAME?	0	129163					#NAME?
Blue	5			0	23.3333	Negative	#NAME?	0	110711					#NAME?
Blue	5			0	23.1199	Negative	#NAME?	0	128455					#NAME?
Blue	5			0	23.0296	Negative	#NAME?	0	136788					#NAME?
Blue	5			0	23.696	Negative	#NAME?	0	86002.7					#NAME?
Blue	5			0	23.3975	Negative	#NAME?	0	105872					#NAME?
Blue	5			0	23.229	Negative	#NAME?	0	119054					#NAME?
Blue	5			0	22.7213	Negative	#NAME?	0	169541					#NAME?
Blue	5			0	23.6805	Negative	#NAME?	0	86932.2					#NAME?
Blue	5			0	23.5719	Negative	#NAME?	0	93764.6					#NAME?
Blue	5			0	22.8557	Negative	#NAME?	0	154392					#NAME?
Blue	5			0	22.9569	Negative	#NAME?	0	143890					#NAME?
Blue	5			0	23.1208	Negative	#NAME?	0	128374					#NAME?
Blue	5			0	23.1655	Negative	#NAME?	0	124436					#NAME?
Blue	5			0	23.217	Negative	#NAME?	0	120056					#NAME?
Blue	5			0	23.1251	Negative	#NAME?	0	127982					#NAME?
Blue	5			0	23.0161	Negative	#NAME?	0	138077					#NAME?
Blue	5			0	23.3082	Negative	#NAME?	0	112663					#NAME?
Blue	5			0	22.7068	Negative	#NAME?	0	171262					#NAME?
Blue	3			0	23.1884	Negative	#NAME?	0	122465					#NAME?
White	5			0	23.4948	Negative	#NAME?	0	98934.9					#NAME?
White	5			0	23.3802	Negative	#NAME?	0	107158					#NAME?
White	5			0	22.6259	Negative	#NAME?	0	181197					#NAME?
White	5			0	23.059	Negative	#NAME?	0	134020					#NAME?
White	5			0	23.5349	Negative	#NAME?	0	96208.5					#NAME?
White	5			0	23.2465	Negative	#NAME?	0	117609					#NAME?
White	5			0	23.0875	Negative	#NAME?	0	131379					#NAME?
White	5			0	23.4046	Negative	#NAME?	0	105348					#NAME?
White	5			0	23.2125	Negative	#NAME?	0	120429					#NAME?
White	5			0	23.1453	Negative	#NAME?	0	126195					#NAME?
White	5			0	23.187	Negative	#NAME?	0	122590					#NAME?
White	5			0	22.87	Negative	#NAME?	0	152866					#NAME?
White	5			0	23.5393	Negative	#NAME?	0	95919					#NAME?
White	5			0	23.822	Negative	#NAME?	0	78779.5					#NAME?
White	5			0	23.9462	Negative	#NAME?	0	72247.5					#NAME?
White	5			0	24.1706	Negative	#NAME?	0	61799.3					#NAME?
White	5			0	23.2762	Negative	#NAME?	0	115202					#NAME?
White	1			0	25.3778	Negative	#NAME?	0	26660.2					#NAME?
Blue	5			0	24.2954	Negative	#NAME?	0	56654.1					#NAME?
Blue	2			0	25.2064	Negative	#NAME?	0	30040.3					#NAME?
White	3			0	24.4618	Negative	#NAME?	0	50453.4					#NAME?
Blue	5			0	24.2509	Negative	#NAME?	0	58438.5					#NAME?
Blue	4			0	24.1955	Negative	#NAME?	0	60733.1					#NAME?
White	3			0	24.1301	Negative	#NAME?	0	63564.7					#NAME?
White	1			0	25.6488	Negative	#NAME?	0	22076.2					#NAME?
Blue	5			0	23.6824	Negative	#NAME?	0	86817					#NAME?
Blue	5			0	23.5276	Negative	#NAME?	0	96704.4					#NAME?
Blue	1			0	24.8502	Negative	#NAME?	0	38496.7					#NAME?
White	4			0	23.4734	Negative	#NAME?	0	100424					#NAME?
Blue	5			0	23.4751	Negative	#NAME?	0	100300					#NAME?
Blue	5			0	23.4979	Negative	#NAME?	0	98720.6					#NAME?
Blue	5			0	23.9448	Negative	#NAME?	0	72320.9					#NAME?
White	5			0	23.1983	Negative	#NAME?	0	121624					#NAME?
White	2			0	24.4072	Negative	#NAME?	0	52409.9					#NAME?
Orange	1			0	25.5838	Negative	#NAME?	0	23098.5					#NAME?
Blue	5			0	24.1638	Negative	#NAME?	0	62088.9					#NAME?
Blue	5			0	22.9262	Negative	#NAME?	0	147004					#NAME?
Blue	2			0	25.1813	Negative	#NAME?	0	30570.8					#NAME?
White	2			0	24.7686	Negative	#NAME?	0	40749.9					#NAME?
White	5			0	22.7468	Negative	#NAME?	0	166560					#NAME?
White	5			0	23.0013	Negative	#NAME?	0	139508					#NAME?
White	5			0	23.0004	Negative	#NAME?	0	139602					#NAME?
White	1			0	25.6072	Negative	#NAME?	0	22724.6					#NAME?
Blue	5			0	22.2205	Negative	#NAME?	0	240291					#NAME?
Blue	5			0	22.33	Negative	#NAME?	0	222652					#NAME?
Blue	2			0	24.0071	Negative	#NAME?	0	69251.5					#NAME?
Blue	5			0	23.1299	Negative	#NAME?	0	127562					#NAME?
Blue	5			0	23.1043	Negative	#NAME?	0	129852					#NAME?
Blue	5			0	21.4291	Negative	#NAME?	0	416948					#NAME?
Blue	5			0	23.3427	Negative	#NAME?	0	109988					#NAME?
Blue	5			0	23.2533	Negative	#NAME?	0	117057					#NAME?
Blue	5			0	23.4526	Negative	#NAME?	0	101886					#NAME?
Blue	5			0	23.2569	Negative	#NAME?	0	116759					#NAME?
Blue	5			0	23.3271	Negative	#NAME?	0	111191					#NAME?
Blue	5			0	23.4544	Negative	#NAME?	0	101759					#NAME?
Blue	5			0	22.7546	Negative	#NAME?	0	165663					#NAME?
Blue	5			0	23.1678	Negative	#NAME?	0	124235					#NAME?
Blue	5			0	23.314	Negative	#NAME?	0	112212					#NAME?
Blue	5			0	23.2591	Negative	#NAME?	0	116586					#NAME?
Blue	5			0	23.2849	Negative	#NAME?	0	114508					#NAME?
Blue	5			0	23.0837	Negative	#NAME?	0	131732					#NAME?
Blue	5			0	23.4598	Negative	#NAME?	0	101379					#NAME?
Blue	5			0	23.2619	Negative	#NAME?	0	116353					#NAME?
Blue	5			0	23.386	Negative	#NAME?	0	106725					#NAME?
Blue	5			0	23.1263	Negative	#NAME?	0	127875					#NAME?
Blue	5			0	23.2948	Negative	#NAME?	0	113720					#NAME?
Blue	5			0	23.3836	Negative	#NAME?	0	106898					#NAME?
Blue	5			0	23.4246	Negative	#NAME?	0	103890					#NAME?
Blue	1			0	24.8557	Negative	#NAME?	0	38350.8					#NAME?
White	5			0	23.2687	Negative	#NAME?	0	115809					#NAME?
White	5			0	23.429	Negative	#NAME?	0	103574					#NAME?
White	5			0	23.6584	Negative	#NAME?	0	88282.2					#NAME?
White	5			0	23.1714	Negative	#NAME?	0	123922					#NAME?
White	5			0	23.6495	Negative	#NAME?	0	88829.7					#NAME?
White	5			0	23.6241	Negative	#NAME?	0	90417.8					#NAME?
White	5			0	23.1626	Negative	#NAME?	0	124683					#NAME?
Orange	5			0	23.1018	Negative	#NAME?	0	130082					#NAME?
Orange	5			0	23.4237	Negative	#NAME?	0	103960					#NAME?
Orange	3			0	23.8062	Negative	#NAME?	0	79650.6					#NAME?
White	5			0	23.1864	Negative	#NAME?	0	122634					#NAME?
White	5			0	23.1386	Negative	#NAME?	0	126792					#NAME?
White	5			0	23.0923	Negative	#NAME?	0	130942					#NAME?
White	5			0	23.4265	Negative	#NAME?	0	103754					#NAME?
White	5			0	23.3475	Negative	#NAME?	0	109624					#NAME?
White	5			0	20.9571	Negative	#NAME?	0	579229					#NAME?
White	5			0	23.5662	Negative	#NAME?	0	94138.2					#NAME?
White	4			0	23.5749	Negative	#NAME?	0	93566.6					#NAME?
Blue	5			0	23.125	Negative	#NAME?	0	127996					#NAME?
Blue	5			0	23.1033	Negative	#NAME?	0	129946					#NAME?
Blue	5			0	22.4952	Negative	#NAME?	0	198456					#NAME?
Blue	5			0	22.9533	Negative	#NAME?	0	144256					#NAME?
Blue	5			0	23.3467	Negative	#NAME?	0	109686					#NAME?
Blue	5			0	23.0473	Negative	#NAME?	0	135115					#NAME?
Blue	5			0	23.274	Negative	#NAME?	0	115378					#NAME?
Blue	5			0	23.0812	Negative	#NAME?	0	131962					#NAME?
Blue	5			0	23.1497	Negative	#NAME?	0	125809					#NAME?
Blue	5			0	22.4444	Negative	#NAME?	0	205606					#NAME?
Blue	5			0	22.4426	Negative	#NAME?	0	205860					#NAME?
Blue	5			0	23.0189	Negative	#NAME?	0	137812					#NAME?
Blue	5			0	22.8999	Negative	#NAME?	0	149717					#NAME?
Blue	5			0	23.2684	Negative	#NAME?	0	115828					#NAME?
Blue	5			0	22.6292	Negative	#NAME?	0	180771					#NAME?
Blue	5			0	22.5787	Negative	#NAME?	0	187244					#NAME?
Blue	5			0	23.2213	Negative	#NAME?	0	119696					#NAME?
Blue	5			0	23.0958	Negative	#NAME?	0	130621					#NAME?
Blue	5			0	23.1731	Negative	#NAME?	0	123779					#NAME?
Blue	4			0	23.1674	Negative	#NAME?	0	124274					#NAME?
Blue	5			0	23.1899	Negative	#NAME?	0	122336					#NAME?
Blue	1			0	25.8653	Negative	#NAME?	0	18986.5					#NAME?
White	1			0	25.4116	Negative	Negative	0	26040.7	0	1994			#NAME?
Blue	5			0	24.2779	Negative	Negative	0	57349.5	0	5040			#NAME?
Blue	5			0	23.9725	Negative	Negative	0	70939.8	0	6620			#NAME?
Blue	5			0	23.7566	Negative	Negative	0	82448.6	0	6720			#NAME?
Blue	5			0	23.7392	Negative	Negative	0	83454.9	1	7760			#NAME?
Blue	5			0	24.5115	Negative	Negative	0	48737	0	4340			#NAME?
Blue	3			0	25.2961	Negative	Negative	0	28221	1.2	3020			#NAME?
White	3			0	24.6283	Negative	Negative	0	44931.8	0	4160			#NAME?
Blue	5			0	23.9749	Negative	Negative	0	70822	1	5940			#NAME?
Blue	5			0	23.1362	Negative	Negative	0	127002	0	10760			#NAME?
Blue	4			0	23.9962	Negative	Positive	0	69776.1	2.6	6040			#NAME?
White	4			0	24.5872	Negative	#NAME?	0	46235.2					#NAME?
Blue	2			0	24.6284	Negative	Negative	0	44928.4	0	3500			#NAME?
White	1			0	26.0221	Negative	Negative	0	17022.5	0	1616			#NAME?
Blue	5			0	23.164	Negative	Negative	0	124568	0	8960			#NAME?
Blue	5			0	24.1977	Negative	Negative	0	60642.4	0	4420			#NAME?
Blue	5			0	23.7304	Negative	Negative	0	83965.7	0	6380			#NAME?
Purple		5	Stage 1-2			Negative	#NAME?	0	0					#NAME?
Purple		5	Stage 1-2			Negative	#NAME?	0	0					#NAME?
Purple		5	Stage 1-2			Negative	#NAME?	0	0					#NAME?
Purple		5	Stage 1-2			Negative	#NAME?	0	0					#NAME?
Purple		5	Stage 1-2			Negative	#NAME?	0	0					#NAME?
Purple		5	Stage 1-2			Negative	#NAME?	0	0					#NAME?
Purple		5	Stage 1-2			Negative	#NAME?	0	0					#NAME?
Purple		3	Stage 1-2			Negative	#NAME?	0	0					#NAME?
Purple		2	Stage 3			Negative	#NAME?	0	0					#NAME?
Purple		5	Stage 1-2			Negative	#NAME?	0	0					#NAME?
Purple		5	Stage 1-2			Negative	#NAME?	0	0					#NAME?
Purple		5	Stage 1-2			Negative	#NAME?	0	0					#NAME?
Purple		5	Stage 1-2			Negative	#NAME?	0	0					#NAME?
Purple		5	Stage 1-2			Negative	#NAME?	0	0					#NAME?
Purple		5	Stage 1-2			Negative	#NAME?	0	0					#NAME?
Purple		5	Stage 1-2			Negative	#NAME?	0	0					#NAME?
Purple		5	Stage 3			Negative	#NAME?	0	0					#NAME?
Purple		5	Stage 3			Negative	#NAME?	0	0					#NAME?
Purple		5	Stage 3			Negative	#NAME?	0	0					#NAME?
Purple		5	Stage 4-5	0	25.5922	Negative	#NAME?	0	22962.6					#NAME?
Purple		5	Stage 4-5	0	25.5662	Negative	#NAME?	0	23382.3					#NAME?
Purple		5	Stage 4-5	0	25.1247	Negative	#NAME?	0	31800.3					#NAME?
Purple		1	Stage 4-5	0	27.9418	Negative	#NAME?	0	4471.4					#NAME?
White	5			0	23.2625	Negative	#NAME?	0	116305					#NAME?
White	3			0	23.3324	Negative	#NAME?	0	110780					#NAME?
Blue	5			0	22.0391	Negative	#NAME?	0	272646					#NAME?
Blue	5			0	22.245	Negative	#NAME?	0	236234					#NAME?
Blue	5			0	22.8973	Negative	#NAME?	0	149986					#NAME?
Blue	5			0	22.5542	Negative	#NAME?	0	190463					#NAME?
White	5			0	23.5793	Negative	#NAME?	0	93279.1					#NAME?
White	5			0	23.6623	Negative	#NAME?	0	88045.5					#NAME?
White	5			0	24.2844	Negative	#NAME?	0	57089.5					#NAME?
White	5			0	24.3044	Negative	#NAME?	0	56298.6					#NAME?
White	5			0	23.4436	Negative	#NAME?	0	102528					#NAME?
White	3			0	24.4173	Negative	#NAME?	0	52043					#NAME?
Blue	5			0	22.8491	Negative	#NAME?	0	155105					#NAME?
Blue	5			0	22.6287	Negative	#NAME?	0	180834					#NAME?
Blue	5			0	22.6452	Negative	#NAME?	0	178774					#NAME?
Blue	5			0	22.7257	Negative	#NAME?	0	169027					#NAME?
Blue	5			0	22.7235	Negative	#NAME?	0	169282					#NAME?
Blue	5			0	23.2646	Negative	#NAME?	0	116136					#NAME?
Blue	5			0	22.6558	Negative	#NAME?	0	177454					#NAME?
Blue	5			0	23.3217	Negative	#NAME?	0	111610					#NAME?
Blue	5			0	22.522	Negative	#NAME?	0	194794					#NAME?
Blue	5			0	23.0046	Negative	#NAME?	0	139190					#NAME?
Blue	5			0	23.1068	Negative	#NAME?	0	129628					#NAME?
Blue	5			0	22.6402	Negative	#NAME?	0	179392					#NAME?
Blue	5			0	23.0125	Negative	#NAME?	0	138430					#NAME?
Blue	5			0	23.0894	Negative	#NAME?	0	131212					#NAME?
Blue	5			0	22.4218	Negative	#NAME?	0	208867					#NAME?
Blue	3			0	23.5856	Negative	#NAME?	0	92876.6					#NAME?
White	1			0	26.0937	Negative	#NAME?	0	16193.9					#NAME?
White	5			0	23.3996	Negative	#NAME?	0	105718					#NAME?
White	2			0	24.8933	Negative	#NAME?	0	37359.7					#NAME?
Blue	5			0	23.0084	Negative	#NAME?	0	138823					#NAME?
Blue	5			0	22.87	Negative	#NAME?	0	152872					#NAME?
Blue	5			0	23.3443	Negative	#NAME?	0	109869					#NAME?
White	5			0	23.3364	Negative	#NAME?	0	110471					#NAME?
White	5			0	23.4548	Negative	#NAME?	0	101734					#NAME?
Blue	5			0	23.5085	Negative	#NAME?	0	97998.3					#NAME?
Blue	5			0	23.1657	Negative	#NAME?	0	124420					#NAME?
Blue	3			0	24.0928	Negative	#NAME?	0	65239.4					#NAME?
White	3			0	25.1182	Negative	#NAME?	0	31944.6					#NAME?
Blue	5			0	22.2624	Negative	#NAME?	0	233391					#NAME?
Orange	1			0	25.0093	Negative	#NAME?	0	34459.7					#NAME?
Blue	5			0	23.1779	Negative	#NAME?	0	123366					#NAME?
Blue	5			0	23.1115	Negative	#NAME?	0	129204					#NAME?
Blue	3			0	23.7459	Negative	#NAME?	0	83061.6					#NAME?
White	2			0	24.3674	Negative	#NAME?	0	53884.7					#NAME?
Blue	4			0	23.2393	Negative	#NAME?	0	118205					#NAME?
White	5			0	23.628	Negative	#NAME?	0	90172.8					#NAME?
White	5			0	23.5499	Negative	#NAME?	0	95214.1					#NAME?
Blue	5			0	23.2411	Negative	#NAME?	0	118057					#NAME?
Blue	5			0	23.548	Negative	#NAME?	0	95340.9					#NAME?
Blue	5			0	23.063	Negative	#NAME?	0	133640					#NAME?
Blue	5			0	22.5652	Negative	#NAME?	0	189018					#NAME?
Blue	5			0	22.726	Negative	#NAME?	0	168991					#NAME?
Blue	5			0	23.4308	Negative	#NAME?	0	103445					#NAME?
Blue	5			0	22.8682	Negative	#NAME?	0	153061					#NAME?
Blue	5			0	23.3324	Negative	#NAME?	0	110782					#NAME?
Blue	5			0	23.5024	Negative	#NAME?	0	98411.1					#NAME?
Blue	5			0	23.1234	Negative	#NAME?	0	128142					#NAME?
Blue	5			0	22.7202	Negative	#NAME?	0	169671					#NAME?
Blue	5			0	22.6494	Negative	#NAME?	0	178256					#NAME?
Blue	5			0	22.7329	Negative	#NAME?	0	168184					#NAME?
Blue	5			0	22.6912	Negative	#NAME?	0	173137					#NAME?
Blue	5			0	23.356	Negative	#NAME?	0	108979					#NAME?
Blue	5			0	22.4387	Negative	#NAME?	0	206428					#NAME?
Blue	2			0	23.9282	Negative	#NAME?	0	73158.9					#NAME?
Blue	5			0	23.3536	Negative	#NAME?	0	109155					#NAME?
Blue	5			0	22.4918	Negative	#NAME?	0	198930					#NAME?
Blue	5			0	23.2418	Negative	#NAME?	0	117998					#NAME?
Blue	5			0	22.5889	Negative	#NAME?	0	185917					#NAME?
Blue	5			0	23.1969	Negative	#NAME?	0	121745					#NAME?
Blue	5			0	23.0993	Negative	#NAME?	0	130311					#NAME?
Blue	5			0	23.0529	Negative	#NAME?	0	134585					#NAME?
Blue	5			0	23.3713	Negative	#NAME?	0	107822					#NAME?
Blue	5			0	22.6346	Negative	#NAME?	0	180095					#NAME?
Blue	5			0	23.0479	Negative	#NAME?	0	135057					#NAME?
Blue	5			0	22.2441	Negative	#NAME?	0	236374					#NAME?
Blue	5			0	22.726	Negative	#NAME?	0	168990					#NAME?
Blue	5			0	23.0146	Negative	#NAME?	0	138223					#NAME?
Blue	5			0	23.0193	Negative	#NAME?	0	137772					#NAME?
Blue	5			0	22.7638	Negative	#NAME?	0	164598					#NAME?
Blue	5			0	21.5321	Negative	#NAME?	0	388099					#NAME?
Blue	5			0	22.7929	Negative	#NAME?	0	161302					#NAME?
Blue	5			0	23.4847	Negative	#NAME?	0	99631.1					#NAME?
Blue	5			0	23.5639	Negative	#NAME?	0	94285.4					#NAME?
Blue	5			0	23.0973	Negative	#NAME?	0	130490					#NAME?
Blue	5			0	22.983	Negative	#NAME?	0	141295					#NAME?
Blue	5			0	23.4154	Negative	#NAME?	0	104559					#NAME?
Blue	5			0	23.2309	Negative	#NAME?	0	118895					#NAME?
Blue	5			0	23.3096	Negative	#NAME?	0	112555					#NAME?
Blue	5			0	23.5355	Negative	#NAME?	0	96171.2					#NAME?
Blue	5			0	23.3341	Negative	#NAME?	0	110652					#NAME?
Blue	5			0	22.4668	Negative	#NAME?	0	202424					#NAME?
Blue	5			0	23.031	Negative	#NAME?	0	136658					#NAME?
Blue	5			0	23.9063	Negative	#NAME?	0	74286.6					#NAME?
Blue	5			0	24.1845	Negative	#NAME?	0	61201.8					#NAME?
Blue	5			0	22.4357	Negative	#NAME?	0	206852					#NAME?
White	4			0	23.4602	Negative	#NAME?	0	101351					#NAME?
Blue	5			0	23.2498	Negative	#NAME?	0	117337					#NAME?
White	1			0	26.6875	Negative	#NAME?	0	10710					#NAME?
Blue	5			0	22.8263	Negative	#NAME?	0	157590					#NAME?
Blue	5			0	23.0727	Negative	#NAME?	0	132745					#NAME?
Blue	5			0	23.0383	Negative	#NAME?	0	135960					#NAME?
Blue	5			0	23.2458	Negative	#NAME?	0	117666					#NAME?
Blue	5			0	23.2613	Negative	#NAME?	0	116407					#NAME?
Blue	5			0	22.4814	Negative	#NAME?	0	200368					#NAME?
Orange	1			0	25.5903	Negative	#NAME?	0	22993.5					#NAME?
Blue	1			0	25.1689	Negative	#NAME?	0	30836.4					#NAME?
Blue	1			0	24.4631	Negative	#NAME?	0	50410.3					#NAME?
Orange	1			0	24.7936	Negative	#NAME?	0	40044.8					#NAME?
Blue	2			0	24.6071	Negative	#NAME?	0	45600.2					#NAME?
White	2			0	28.0541	Negative	#NAME?	0	4135					#NAME?
Blue	2			0	23.9161	Negative	#NAME?	0	73778.9					#NAME?
Purple		5	Stage 1-2			Negative	#NAME?	0	0					#NAME?
Purple		5	Stage 3			Negative	#NAME?	0	0					#NAME?
Purple		5	Stage 3			Negative	#NAME?	0	0					#NAME?
Purple		4	Stage 3			Negative	#NAME?	0	0					#NAME?
Purple		5	Stage 4-5	0	24.5866	Negative	#NAME?	0	46255.9					#NAME?
Purple		5	Stage 4-5	0	23.5019	Negative	#NAME?	0	98449.6					#NAME?
Purple		5	Stage 4-5	0	25.3108	Negative	#NAME?	0	27934.7					#NAME?
Purple		5	Stage 4-5	0	21.7243	Negative	#NAME?	0	339476					#NAME?
Blue	5			0	22.3343	Negative	#NAME?	0	221984					#NAME?
Blue	5			0	23.015	Negative	#NAME?	0	138184					#NAME?
Blue	5			0	22.8812	Negative	#NAME?	0	151682					#NAME?
Blue	5			0	22.5654	Negative	#NAME?	0	188992					#NAME?
Blue	5			0	22.9674	Negative	#NAME?	0	142848					#NAME?
White	5			0	23.4533	Negative	#NAME?	0	101835					#NAME?
White	5			0	23.9878	Negative	#NAME?	0	70187.1					#NAME?
White	5			0	23.0066	Negative	#NAME?	0	138994					#NAME?
Blue	5			0	23.3861	Negative	#NAME?	0	106713					#NAME?
Blue	5			0	22.9786	Negative	#NAME?	0	141731					#NAME?
Blue	5			0	24.1045	Negative	#NAME?	0	64710.1					#NAME?
Blue	5			0	23.6175	Negative	#NAME?	0	90836.4					#NAME?
Blue	5			0	23.2836	Negative	#NAME?	0	114611					#NAME?
Blue	5			0	23.9155	Negative	#NAME?	0	73809.2					#NAME?
Blue	5			0	23.4038	Negative	#NAME?	0	105409					#NAME?
Blue	5			0	23.4432	Negative	#NAME?	0	102554					#NAME?
Blue	5			0	23.8242	Negative	#NAME?	0	78654.8					#NAME?
Blue	5			0	23.308	Negative	#NAME?	0	112680					#NAME?
Blue	5			0	23.4362	Negative	#NAME?	0	103057					#NAME?
Blue	5			0	23.6209	Negative	#NAME?	0	90618.1					#NAME?
Blue	5			0	23.0147	Negative	#NAME?	0	138219					#NAME?
Blue	5			0	23.2762	Negative	#NAME?	0	115205					#NAME?
Blue	5			0	23.9242	Negative	#NAME?	0	73363.6					#NAME?
Blue	5			0	22.3678	Negative	#NAME?	0	216864					#NAME?
Blue	5			0	23.3363	Negative	#NAME?	0	110484					#NAME?
Blue	5			0	23.3792	Negative	#NAME?	0	107227					#NAME?
Blue	5			0	23.392	Negative	#NAME?	0	106279					#NAME?
Blue	5			0	24.0476	Negative	#NAME?	0	67324.9					#NAME?
Blue	2			0	23.909	Negative	#NAME?	0	74144.6					#NAME?
White	5			0	23.4995	Negative	#NAME?	0	98613.7					#NAME?
White	5			0	23.8608	Negative	#NAME?	0	76676.7					#NAME?
White	4			0	24.0809	Negative	#NAME?	0	65779.5					#NAME?
White	5			0	22.5103	Negative	#NAME?	0	196380					#NAME?
White	5			0	23.2577	Negative	#NAME?	0	116699					#NAME?
White	5			0	23.2411	Negative	#NAME?	0	118052					#NAME?
White	5			0	23.3399	Negative	#NAME?	0	110206					#NAME?
White	5			0	23.3271	Negative	#NAME?	0	111192					#NAME?
White	5			0	22.441	Negative	#NAME?	0	206091					#NAME?
White	5			0	23.1083	Negative	#NAME?	0	129496					#NAME?
White	5			0	23.281	Negative	#NAME?	0	114823					#NAME?
White	5			0	22.7201	Negative	#NAME?	0	169693					#NAME?
Blue	5			0	22.2177	Negative	#NAME?	0	240760					#NAME?
Blue	5			0	22.2212	Negative	#NAME?	0	240183					#NAME?
Blue	5			0	22.7882	Negative	#NAME?	0	161831					#NAME?
Blue	5			0	22.3192	Negative	#NAME?	0	224334					#NAME?
Blue	5			0	23.3783	Negative	#NAME?	0	107296					#NAME?
Blue	5			0	23.1686	Negative	#NAME?	0	124164					#NAME?
Blue	5			0	22.7113	Negative	#NAME?	0	170733					#NAME?
Blue	5			0	22.8993	Negative	#NAME?	0	149784					#NAME?
Blue	5			0	23.4457	Negative	#NAME?	0	102378					#NAME?
Blue	5			0	22.7601	Negative	#NAME?	0	165026					#NAME?
Blue	5			0	23.0791	Negative	#NAME?	0	132150					#NAME?
Blue	5			0	23.0182	Negative	#NAME?	0	137882					#NAME?
Blue	5			0	24.4198	Negative	#NAME?	0	51952.9					#NAME?
Blue	5			0	24.0658	Negative	#NAME?	0	66476.3					#NAME?
Blue	5			0	24.461	Negative	#NAME?	0	50481.6					#NAME?
White	2			0	25.0961	Negative	#NAME?	0	32438.2					#NAME?
White	5			0	22.6772	Negative	#NAME?	0	174828					#NAME?
White	5			0	23.475	Negative	#NAME?	0	100312					#NAME?
White	1			0	25.1192	Negative	#NAME?	0	31921.7					#NAME?
Blue	5			0	23.1829	Negative	#NAME?	0	122937					#NAME?
Blue	5			0	23.4587	Negative	#NAME?	0	101452					#NAME?
Blue	5			0	22.8836	Negative	#NAME?	0	151432					#NAME?
Blue	5			0	22.6971	Negative	#NAME?	0	172428					#NAME?
Blue	1			0	24.599	Negative	#NAME?	0	45857.2					#NAME?
Orange	1			0	25.573	Negative	#NAME?	0	23271.7					#NAME?
Blue	1			0	25.0836	Negative	#NAME?	0	32722.3					#NAME?
White	2			0	24.6745	Negative	#NAME?	0	43507.8					#NAME?
White	2			0	23.5235	Negative	#NAME?	0	96976.5					#NAME?
Blue	1			0	24.0103	Negative	#NAME?	0	69093.2					#NAME?
White	5			0	23.3976	Negative	#NAME?	0	105865					#NAME?
White	5			0	23.0952	Negative	#NAME?	0	130681					#NAME?
White	5			0	22.923	Negative	#NAME?	0	147330					#NAME?
White	5			0	23.0801	Negative	#NAME?	0	132060					#NAME?
White	1			0	24.6746	Negative	#NAME?	0	43504.8					#NAME?
Blue	5			0	23.1075	Negative	#NAME?	0	129563					#NAME?
Blue	5			0	22.3568	Negative	#NAME?	0	218529					#NAME?
Blue	5			0	22.3166	Negative	#NAME?	0	224743					#NAME?
Blue	5			0	22.473	Negative	#NAME?	0	201548					#NAME?
Blue	5			0	22.9341	Negative	#NAME?	0	146192					#NAME?
Blue	4			0	23.0202	Negative	#NAME?	0	137686					#NAME?
Blue	5			0	22.182	Negative	#NAME?	0	246833					#NAME?
Blue	5			0	22.5343	Negative	#NAME?	0	193127					#NAME?
Blue	5			0	23.2625	Negative	#NAME?	0	116312					#NAME?
Blue	5			0	22.3922	Negative	#NAME?	0	213220					#NAME?
Blue	2			0	24.4001	Negative	#NAME?	0	52668.5					#NAME?
Blue	5			0	24.9877	Negative	#NAME?	0	34982.9					#NAME?
Blue	5			0	25.0401	Negative	#NAME?	0	33729.1					#NAME?
Blue	5			0	24.5055	Negative	#NAME?	0	48940.9					#NAME?
Blue	5			0	24.6832	Negative	#NAME?	0	43244.7					#NAME?
Blue	5			0	25.1485	Negative	#NAME?	0	31277.3					#NAME?
Blue	5			0	24.8518	Negative	#NAME?	0	38454.4					#NAME?
Blue	5			0	24.0317	Negative	#NAME?	0	68075.1					#NAME?
Blue	5			0	24.179	Negative	#NAME?	0	61437.3					#NAME?
Blue	5			0	24.2121	Negative	#NAME?	0	60038.4					#NAME?
Blue	5			0	24.4857	Negative	#NAME?	0	49622.3					#NAME?
Blue	5			0	24.5579	Negative	#NAME?	0	47187.8					#NAME?
Blue	5			0	23.806	Negative	#NAME?	0	79658					#NAME?
Blue	5			0	24.4174	Negative	#NAME?	0	52040.4					#NAME?
Blue	5			0	24.0503	Negative	#NAME?	0	67195.1					#NAME?
Blue	5			0	23.4293	Negative	#NAME?	0	103551					#NAME?
Blue	5			0	24.2067	Negative	#NAME?	0	60263.4					#NAME?
Blue	3			0	24.1213	Negative	#NAME?	0	63957.2					#NAME?
White	5			0	24.2336	Negative	#NAME?	0	59144.2					#NAME?
White	5			0	24.1104	Negative	#NAME?	0	64444.5					#NAME?
White	5			0	24.1172	Negative	#NAME?	0	64140					#NAME?
Blue	5			0	24.3193	Negative	#NAME?	0	55718.2					#NAME?
Blue	2			0	25.4087	Negative	#NAME?	0	26094					#NAME?
White	3			0	24.5539	Negative	#NAME?	0	47321.6					#NAME?
Orange	1			0	25.6653	Negative	#NAME?	0	21823					#NAME?
Orange	5			0	23.5515	Negative	#NAME?	0	95108.5					#NAME?
Blue	5			0	23.6408	Negative	#NAME?	0	89370.8					#NAME?
Blue	5			0	24.5857	Negative	#NAME?	0	46284.3					#NAME?
Blue	5			0	23.1209	Negative	#NAME?	0	128363					#NAME?
Blue	5			0	23.2829	Negative	#NAME?	0	114667					#NAME?
Blue	5			0	23.3526	Negative	#NAME?	0	109238					#NAME?
Blue	5			0	22.6855	Negative	#NAME?	0	173829					#NAME?
Blue	5			0	23.1617	Negative	#NAME?	0	124764					#NAME?
Blue	5			0	23.1797	Negative	#NAME?	0	123211					#NAME?
Blue	5			0	23.7524	Negative	#NAME?	0	82686.4					#NAME?
White	5			0	23.467	Negative	#NAME?	0	100867					#NAME?
White	5			0	23.324	Negative	#NAME?	0	111434					#NAME?
White	5			0	23.3714	Negative	#NAME?	0	107814					#NAME?
White	2			0	24.674	Negative	#NAME?	0	43525.1					#NAME?
Blue	3			0	23.7947	Negative	#NAME?	0	80288.7					#NAME?
White	2			0	24.7033	Negative	#NAME?	0	42643.2					#NAME?
Blue	5			0	23.7035	Negative	#NAME?	0	85554.1					#NAME?
White	2			0	24.1577	Negative	#NAME?	0	62355.6					#NAME?
Blue	3			0	22.5913	Negative	#NAME?	0	185611					#NAME?
		5	Stage 1-2			Negative	#NAME?	0	0					#NAME?
		5	Stage 1-2			Negative	#NAME?	0	0					#NAME?
		3	Stage 1-2			Negative	#NAME?	0	0					#NAME?
		4	Stage 3			Negative	#NAME?	0	0					#NAME?
		5	Stage 4-5	0	28.1161	Negative	#NAME?	0	3960.1					#NAME?
		5	Stage 3			Negative	#NAME?	0	0					#NAME?
		5	Stage 3			Negative	#NAME?	0	0					#NAME?
		1	Stage 3			Negative	#NAME?	0	0					#NAME?
		1	Stage 4-5	0	28.1014	Negative	#NAME?	0	4000.9					#NAME?
		5	Stage 1-2			Negative	#NAME?	0	0					#NAME?
		5	Stage 1-2			Negative	#NAME?	0	0					#NAME?
		3	Stage 1-2			Negative	#NAME?	0	0					#NAME?
		5	Stage 3			Negative	#NAME?	0	0					#NAME?
		5	Stage 3			Negative	#NAME?	0	0					#NAME?
		5	Stage 3			Negative	#NAME?	0	0					#NAME?
		5	Stage 3			Negative	#NAME?	0	0					#NAME?
		2	Stage 3			Negative	#NAME?	0	0					#NAME?
		5	Stage 1-2			Negative	#NAME?	0	0					#NAME?
		5	Stage 1-2			Negative	#NAME?	0	0					#NAME?
		5	Stage 1-2			Negative	#NAME?	0	0					#NAME?
		5	Stage 1-2			Negative	#NAME?	0	0					#NAME?
		2	Stage 1-2			Negative	#NAME?	0	0					#NAME?
		1	Stage 4-5	0	29.2845	Negative	#NAME?	0	1755.4					#NAME?
		1	Stage 4-5	0	26.3341	Negative	#NAME?	0	13697.9					#NAME?
		1	Stage 1-2			Negative	#NAME?	0	0					#NAME?
		1	Stage 4-5	0	26.4089	Negative	#NAME?	0	13003					#NAME?
Orange	2			0	24.5381	Negative	#NAME?	0	47843.5					#NAME?
Blue	5			0	24.8779	Negative	#NAME?	0	37761.4					#NAME?
Blue	5			0	23.0507	Negative	#NAME?	0	134790					#NAME?
Blue	5			0	23.6418	Negative	#NAME?	0	89311.9					#NAME?
Blue	5			0	24.0738	Negative	#NAME?	0	66104.9					#NAME?
Blue	5			0	24.9706	Negative	#NAME?	0	35401.6					#NAME?
Blue	5			0	23.991	Negative	#NAME?	0	70030.7					#NAME?
Blue	5			0	24.406	Negative	#NAME?	0	52454.2					#NAME?
Blue	5			0	24.1584	Negative	#NAME?	0	62324.3					#NAME?
Blue	2			0	25.1751	Negative	#NAME?	0	30702.8					#NAME?
White	5			0	24.2125	Negative	#NAME?	0	60018.2					#NAME?
White	2			0	26.0198	Negative	#NAME?	0	17049.5					#NAME?
Orange	5			0	25.0963	Negative	#NAME?	0	32434					#NAME?
Blue	5			0	24.2035	Negative	#NAME?	0	60396.2					#NAME?
Blue	5			0	23.6352	Negative	#NAME?	0	89723.3					#NAME?
Blue	5			0	24.2122	Negative	#NAME?	0	60034					#NAME?
Blue	5			0	24.8189	Negative	#NAME?	0	39346.4					#NAME?
Blue	5			0	25.1877	Negative	#NAME?	0	30435.1					#NAME?
Blue	5			0	24.9588	Negative	#NAME?	0	35692.6					#NAME?
Blue	5			0	24.5475	Negative	#NAME?	0	47530.5					#NAME?
Blue	5			0	23.7037	Negative	#NAME?	0	85540.6					#NAME?
Blue	5			0	22.8126	Negative	#NAME?	0	159102					#NAME?
Blue	5			0	24.5906	Negative	#NAME?	0	46125.7					#NAME?
Blue	5			0	24.1123	Negative	#NAME?	0	64357					#NAME?
Blue	5			0	24.187	Negative	#NAME?	0	61095.3					#NAME?
Blue	5			0	24.097	Negative	#NAME?	0	65049.4					#NAME?
Blue	5			0	25.1811	Negative	#NAME?	0	30574.9					#NAME?
Blue	5			0	25.2003	Negative	#NAME?	0	30168					#NAME?
Blue	5			0	24.6678	Negative	#NAME?	0	43711.9					#NAME?
Blue	5			0	25.2899	Negative	#NAME?	0	28344.6					#NAME?
Blue	5			0	23.9037	Negative	#NAME?	0	74417.9					#NAME?
Blue	5			0	25.389	Negative	#NAME?	0	26452.9					#NAME?
Blue	2			0	25.9773	Negative	#NAME?	0	17561.8					#NAME?
White	3			0	22.8855	Negative	#NAME?	0	151231					#NAME?
White	5			0	23.1084	Negative	#NAME?	0	129487					#NAME?
Blue	5			0	21.9955	Negative	#NAME?	0	281061					#NAME?
Blue	5			0	22.8452	Negative	#NAME?	0	155533					#NAME?
Blue	5			0	22.6492	Negative	#NAME?	0	178273					#NAME?
Blue	1			0	24.738	Negative	#NAME?	0	41626.1					#NAME?
Blue	5			0	24.2053	Negative	#NAME?	0	60321.2					#NAME?
Blue	5			0	23.9692	Negative	#NAME?	0	71100					#NAME?
Blue	5			0	25.3488	Negative	#NAME?	0	27203.8					#NAME?
Blue	5			0	24.4759	Negative	#NAME?	0	49961.4					#NAME?
Blue	3			0	25.0203	Negative	#NAME?	0	34197.1					#NAME?
White	5			0	25.0145	Negative	#NAME?	0	34335.2					#NAME?
Blue	1			0	25.8324	Negative	#NAME?	0	19426.4					#NAME?
White	5			0	23.5911	Negative	#NAME?	0	92519.7					#NAME?
White	5			0	23.4115	Negative	#NAME?	0	104848					#NAME?
White	5			0	23.7275	Negative	#NAME?	0	84137.2					#NAME?
White	5			0	23.2249	Negative	#NAME?	0	119396					#NAME?
White	5			0	23.3192	Negative	#NAME?	0	111806					#NAME?
White	5			0	23.7864	Negative	#NAME?	0	80753.8					#NAME?
White	5			0	22.3792	Negative	#NAME?	0	215152					#NAME?
White	5			0	23.362	Negative	#NAME?	0	108521					#NAME?
White	5			0	23.6989	Negative	#NAME?	0	85825.8					#NAME?
White	5			0	25.386	Negative	#NAME?	0	26509.5					#NAME?
Blue	5			0	22.3749	Negative	#NAME?	0	215799					#NAME?
Blue	5			0	21.4387	Negative	#NAME?	0	414171					#NAME?
Blue	5			0	22.845	Negative	#NAME?	0	155555					#NAME?
Blue	5			0	22.8973	Negative	#NAME?	0	149992					#NAME?
Blue	5			0	22.9285	Negative	#NAME?	0	146766					#NAME?
Blue	5			0	22.6835	Negative	#NAME?	0	174070					#NAME?
Blue	5			0	23.746	Negative	#NAME?	0	83056.4					#NAME?
Blue	5			0	23.6812	Negative	#NAME?	0	86889.9					#NAME?
Blue	5			0	23.2245	Negative	#NAME?	0	119426					#NAME?
Blue	5			0	22.834	Negative	#NAME?	0	156747					#NAME?
Blue	5			0	23.5787	Negative	#NAME?	0	93318.9					#NAME?
Blue	5			0	23.2824	Negative	#NAME?	0	114710					#NAME?
Blue	5			0	22.9224	Negative	#NAME?	0	147386					#NAME?
Blue	5			0	23.2851	Negative	#NAME?	0	114494					#NAME?
Blue	5			0	22.8214	Negative	#NAME?	0	158129					#NAME?
Blue	5			0	23.2886	Negative	#NAME?	0	114209					#NAME?
Blue	5			38.1981	23.2239	Negative	#NAME?	7.5	119478			0	9980	Negative
Blue	5			0	22.0785	Negative	#NAME?	0	265278					#NAME?
Blue	5			0	22.7245	Negative	#NAME?	0	169172					#NAME?
Blue	5			0	23.1495	Negative	#NAME?	0	125827					#NAME?
Blue	5			0	22.9351	Negative	#NAME?	0	146096					#NAME?
Blue	3			0	23.4338	Negative	#NAME?	0	103228					#NAME?
White	2			0	25.0391	Negative	#NAME?	0	33751.6					#NAME?
Blue	5			0	22.5091	Negative	#NAME?	0	196544					#NAME?
Blue	5			0	23.4009	Negative	#NAME?	0	105619					#NAME?
Blue	5			0	22.6268	Negative	#NAME?	0	181079					#NAME?
White	2			0	24.4492	Negative	#NAME?	0	50899.2					#NAME?
Blue	4			0	22.4919	Negative	#NAME?	0	198908					#NAME?
White	5			0	23.0826	Negative	#NAME?	0	131832					#NAME?
Blue	5			0	22.1904	Negative	#NAME?	0	245388					#NAME?
Blue	5			0	21.7406	Negative	#NAME?	0	335644					#NAME?
Blue	5			0	22.2753	Negative	#NAME?	0	231291					#NAME?
Blue	5			0	22.0651	Negative	#NAME?	0	267768					#NAME?
Blue	5			0	21.8344	Negative	#NAME?	0	314430					#NAME?
Blue	5			0	22.1803	Negative	#NAME?	0	247114					#NAME?
Blue	1			0	24.2271	Negative	#NAME?	0	59414.1					#NAME?
Blue	5			0	24.5319	Negative	#NAME?	0	48050.2					#NAME?
Blue	5			0	24.2449	Negative	#NAME?	0	58683.2					#NAME?
Blue	5			0	26.9545	Negative	#NAME?	0	8892.7					#NAME?
Blue	5			0	26.3708	Negative	#NAME?	0	13352					#NAME?
Blue	5			0	26.4062	Negative	#NAME?	0	13027.6					#NAME?
White	3			0	25.1298	Negative	#NAME?	0	31687					#NAME?
Blue	5			0	25.1079	Negative	#NAME?	0	32173.9					#NAME?
Blue	5			0	25.3327	Negative	#NAME?	0	27512.2					#NAME?
Blue	5			0	25.5203	Negative	#NAME?	0	24141.8					#NAME?
Blue	5			0	26.1239	Negative	#NAME?	0	15857.6					#NAME?
Blue	5			0	25.5632	Negative	#NAME?	0	23431.7					#NAME?
Blue	5			0	26.4031	Negative	#NAME?	0	13055.6					#NAME?
Blue	5			0	25.2417	Negative	#NAME?	0	29311.1					#NAME?
Blue	5			0	23.7265	Negative	#NAME?	0	84193.3					#NAME?
Blue	5			0	25.5274	Negative	#NAME?	0	24023.6					#NAME?
Blue	5			0	24.6699	Negative	#NAME?	0	43647.5					#NAME?
Blue	5			0	23.7881	Negative	#NAME?	0	80659.4					#NAME?
Blue	5			0	24.9831	Negative	#NAME?	0	35094					#NAME?
Blue	5			0	25.0251	Negative	#NAME?	0	34083.6					#NAME?
Blue	5			0	24.8428	Negative	#NAME?	0	38697.9					#NAME?
Blue	5			0	24.7283	Negative	#NAME?	0	41907.5					#NAME?
Blue	5			0	25.4764	Negative	#NAME?	0	24891.7					#NAME?
Blue	5			0	24.6869	Negative	#NAME?	0	43135.3					#NAME?
Blue	5			0	25.1169	Negative	#NAME?	0	31972.5					#NAME?
Blue	5			0	25.5222	Negative	#NAME?	0	24109.9					#NAME?
Blue	5			0	23.9484	Negative	#NAME?	0	72141.5					#NAME?
Blue	5			0	24.8233	Negative	#NAME?	0	39224.9					#NAME?
Blue	5			0	25.6093	Negative	#NAME?	0	22691.3					#NAME?
Blue	5			0	25.1411	Negative	#NAME?	0	31437.3					#NAME?
Blue	5			0	25.0754	Negative	#NAME?	0	32910.4					#NAME?
Blue	5			0	25.594	Negative	#NAME?	0	22934.1					#NAME?
Blue	5			0	24.537	Negative	#NAME?	0	47881.9					#NAME?
Blue	5			0	25.0854	Negative	#NAME?	0	32681.7					#NAME?
Blue	5			0	25.1271	Negative	#NAME?	0	31745.5					#NAME?
Blue	5			0	25.7395	Negative	#NAME?	0	20724.3					#NAME?
Blue	5			0	24.3506	Negative	#NAME?	0	54517.8					#NAME?
Blue	5			0	24.3701	Negative	#NAME?	0	53781.7					#NAME?
Blue	5			0	23.6964	Negative	#NAME?	0	85978.3					#NAME?
Blue	5			0	25.0016	Negative	#NAME?	0	34644.6					#NAME?
Blue	5			0	24.0833	Negative	#NAME?	0	65672.3					#NAME?
Blue	5			0	24.7899	Negative	#NAME?	0	40148.1					#NAME?
Blue	5			0	24.612	Negative	#NAME?	0	45443.1					#NAME?
Blue	5			0	25.3059	Negative	#NAME?	0	28029.7					#NAME?
Blue	5			0	25.1059	Negative	#NAME?	0	32218.5					#NAME?
Blue	5			0	24.9052	Negative	#NAME?	0	37051.1					#NAME?
Blue	5			0	25.0431	Negative	#NAME?	0	33658.4					#NAME?
Blue	5			0	25.0347	Negative	#NAME?	0	33854.9					#NAME?
Blue	5			0	25.3119	Negative	#NAME?	0	27913					#NAME?
Blue	5			0	25.0525	Negative	#NAME?	0	33438					#NAME?
Blue	5			0	23.8944	Negative	#NAME?	0	74904.3					#NAME?
Blue	5			0	25.0263	Negative	#NAME?	0	34055.7					#NAME?
Blue	2			0	26.9937	Negative	#NAME?	0	8653.3					#NAME?
White	5			0	24.2276	Negative	#NAME?	0	59393.9					#NAME?
White	5			0	25.6042	Negative	#NAME?	0	22772					#NAME?
White	5			0	24.8879	Negative	#NAME?	0	37500.2					#NAME?
White	5			0	25.2261	Negative	#NAME?	0	29631.3					#NAME?
White	5			0	24.4138	Negative	#NAME?	0	52170.9					#NAME?
White	5			0	25.063	Negative	#NAME?	0	33194.5					#NAME?
White	5			0	24.9699	Negative	#NAME?	0	35417.8					#NAME?
Orange	4			0	26.6816	Negative	#NAME?	0	10753.9					#NAME?
Blue	1			0	27.9622	Negative	#NAME?	0	4408.3					#NAME?
Blue	5			0	23.4123	Negative	#NAME?	0	104785					#NAME?
Blue	5			0	24.0882	Negative	#NAME?	0	65448.5					#NAME?
Blue	5			0	24.2515	Negative	#NAME?	0	58412.8					#NAME?
Blue	5			0	24.2725	Negative	#NAME?	0	57566					#NAME?
Blue	5			0	24.3065	Negative	#NAME?	0	56218.2					#NAME?
Blue	5			0	24.8085	Negative	#NAME?	0	39633.3					#NAME?
Blue	5			0	24.0338	Negative	#NAME?	0	67974					#NAME?
Blue	5			0	25.1709	Negative	#NAME?	0	30793.3					#NAME?
Blue	1			0	26.138	Negative	#NAME?	0	15702					#NAME?
White	5			0	24.3057	Negative	#NAME?	0	56247.4					#NAME?
White	5			0	25.7682	Negative	#NAME?	0	20313.8					#NAME?
Blue	5			0	24.6316	Negative	#NAME?	0	44828.1					#NAME?
Blue	5			0	24.4712	Negative	#NAME?	0	50125					#NAME?
Blue	2			0	25.2433	Negative	#NAME?	0	29277.9					#NAME?
White	3			0	24.719	Negative	#NAME?	0	42180.9					#NAME?
Orange	1			0	28.01	Negative	#NAME?	0	4263.8					#NAME?
Blue	1			0	26.9916	Negative	#NAME?	0	8666					#NAME?
Blue	2			0	24.1788	Negative	#NAME?	0	61444.8					#NAME?
Blue	5			0	24.3487	Negative	#NAME?	0	54589					#NAME?
Blue	5			0	25.1978	Negative	#NAME?	0	30220.9					#NAME?
White	2			0	25.5076	Negative	#NAME?	0	24355.8					#NAME?
Orange	1			0	27.0251	Negative	#NAME?	0	8466					#NAME?
Purple		1	Stage 3	0	27.2797	Negative	#NAME?	0	0					#NAME?
Purple		5	Stage 1-2			Negative	#NAME?	0	0					#NAME?
Purple		5	Stage 1-2			Negative	#NAME?	0	0					#NAME?
Purple		5	Stage 1-2			Negative	#NAME?	0	0					#NAME?
Purple		5	Stage 1-2			Negative	#NAME?	0	0					#NAME?
Purple		5	Stage 1-2			Negative	#NAME?	0	0					#NAME?
Purple		3	Stage 1-2			Negative	#NAME?	0	0					#NAME?
Purple		5	Stage 3	0	25.1622	Negative	#NAME?	0	0					#NAME?
Purple		5	Stage 3	0	25.4561	Negative	#NAME?	0	0					#NAME?
Purple		5	Stage 3	0	25.2339	Negative	#NAME?	0	0					#NAME?
Purple		5	Stage 3	0	25.4513	Negative	#NAME?	0	0					#NAME?
Purple		5	Stage 3	0	25.7396	Negative	#NAME?	0	0					#NAME?
Purple		5	Stage 3	0	25.4094	Negative	#NAME?	0	0					#NAME?
Purple		5	Stage 3	0	25.3416	Negative	#NAME?	0	0					#NAME?
Purple		5	Stage 3	0	25.2144	Negative	#NAME?	0	0					#NAME?
Purple		5	Stage 3	0	25.5883	Negative	#NAME?	0	0					#NAME?
Purple		5	Stage 3	0	25.2967	Negative	#NAME?	0	0					#NAME?
Purple		5	Stage 3	0	25.5313	Negative	#NAME?	0	0					#NAME?
Purple		5	Stage 3	0	25.4411	Negative	#NAME?	0	0					#NAME?
Purple		2	Stage 3	0	26.6322	Negative	#NAME?	0	0					#NAME?
Purple		5	Stage 4-5	0	26.2183	Negative	#NAME?	0	14848.1					#NAME?
Purple		5	Stage 4-5	0	25.5697	Negative	#NAME?	0	23325.7					#NAME?
Purple		5	Stage 4-5	0	27.4456	Negative	#NAME?	0	6316.8					#NAME?
Purple		1	Stage 4-5	0	27.6765	Negative	#NAME?	0	5378.4					#NAME?
Purple		2	Stage 1-2			Negative	#NAME?	0	0					#NAME?
Purple		5	Stage 3	0	24.0947	Negative	#NAME?	0	0					#NAME?
Purple		5	Stage 3	0	23.9062	Negative	#NAME?	0	0					#NAME?
Purple		5	Stage 3	0	24.4797	Negative	#NAME?	0	0					#NAME?
Purple		5	Stage 3	0	24.0707	Negative	#NAME?	0	0					#NAME?
Purple		5	Stage 3	0	24.0104	Negative	#NAME?	0	0					#NAME?
Purple		5	Stage 4-5	0	24.6165	Negative	#NAME?	0	45303					#NAME?
Purple		5	Stage 4-5	0	26.0485	Negative	#NAME?	0	16712.2					#NAME?
Purple		4	Stage 4-5	0	25.5627	Negative	#NAME?	0	23439.7					#NAME?
Purple		2	Stage 4-5	0	26.5237	Negative	#NAME?	0	12003.8					#NAME?
Purple		5	Stage 1-2			Negative	#NAME?	0	0					#NAME?
Purple		5	Stage 1-2			Negative	#NAME?	0	0					#NAME?
Purple		4	Stage 1-2			Negative	#NAME?	0	0					#NAME?
Purple		5	Stage 3	0	24.6191	Negative	#NAME?	0	0					#NAME?
Purple		5	Stage 3	0	25.8916	Negative	#NAME?	0	0					#NAME?
Purple		5	Stage 3	0	24.7951	Negative	#NAME?	0	0					#NAME?
Purple		5	Stage 3	0	24.3585	Negative	#NAME?	0	0					#NAME?
Purple		5	Stage 3	0	24.1203	Negative	#NAME?	0	0					#NAME?
Purple		5	Stage 3	0	28.4934	Negative	#NAME?	0	0					#NAME?
Purple		2	Stage 3	0	25.6949	Negative	#NAME?	0	0					#NAME?
Purple		5	Stage 4-5	0	24.2552	Negative	#NAME?	0	58259.9					#NAME?
Purple		5	Stage 4-5	0	25.4354	Negative	#NAME?	0	25612.1					#NAME?
Purple		5	Stage 4-5	0	25.3727	Negative	#NAME?	0	26756.2					#NAME?
Purple		5	Stage 4-5	0	25.7453	Negative	#NAME?	0	20640.7					#NAME?
Purple		5	Stage 4-5	0	25.332	Negative	#NAME?	0	27525.1					#NAME?
Purple		5	Stage 4-5	0	25.4393	Negative	#NAME?	0	25543.1					#NAME?
Purple		5	Stage 4-5	0	24.9184	Negative	#NAME?	0	36712.8					#NAME?
Purple		5	Stage 4-5	0	25.2452	Negative	#NAME?	0	29239.5					#NAME?
Purple		5	Stage 4-5	0	26.2036	Negative	#NAME?	0	15001					#NAME?
Purple		5	Stage 4-5	0	25.3093	Negative	#NAME?	0	27962.4					#NAME?
Purple		5	Stage 4-5	0	26.6911	Negative	#NAME?	0	10682.5					#NAME?
Purple		5	Stage 4-5	0	26.1869	Negative	#NAME?	0	15176					#NAME?
Purple		5	Stage 4-5	0	25.2595	Negative	#NAME?	0	28950.5					#NAME?
Purple		5	Stage 4-5	0	24.6714	Negative	#NAME?	0	43601.9					#NAME?
Purple		5	Stage 4-5	0	25.3144	Negative	#NAME?	0	27864.3					#NAME?
Purple		5	Stage 4-5	0	25.2279	Negative	#NAME?	0	29595.2					#NAME?
Purple		5	Stage 4-5	0	25.6767	Negative	#NAME?	0	21650.6					#NAME?
Purple		5	Stage 4-5	0	24.2079	Negative	#NAME?	0	60212.4					#NAME?
Purple		5	Stage 4-5	0	24.5389	Negative	#NAME?	0	47815.9					#NAME?
Purple		5	Stage 4-5	0	26.1353	Negative	#NAME?	0	15731.8					#NAME?
Purple		4	Stage 3	0	27.1245	Negative	#NAME?	0	0					#NAME?
Purple		1	Stage 4-5	0	26.4558	Negative	#NAME?	0	12585.1					#NAME?
Purple		5	Stage 1-2			Negative	#NAME?	0	0					#NAME?
Purple		5	Stage 1-2			Negative	#NAME?	0	0					#NAME?
Purple		5	Stage 1-2			Negative	#NAME?	0	0					#NAME?
Purple		5	Stage 1-2			Negative	#NAME?	0	0					#NAME?
Purple		5	Stage 1-2			Negative	#NAME?	0	0					#NAME?
Purple		5	Stage 1-2			Negative	#NAME?	0	0					#NAME?
Purple		5	Stage 1-2			Negative	#NAME?	0	0					#NAME?
Purple		5	Stage 1-2			Negative	#NAME?	0	0					#NAME?
Purple		5	Stage 1-2			Negative	#NAME?	0	0					#NAME?
Purple		5	Stage 1-2			Negative	#NAME?	0	0					#NAME?
Purple		4	Stage 1-2			Negative	#NAME?	0	0					#NAME?
Purple		5	Stage 3	0	24.9415	Negative	#NAME?	0	0					#NAME?
Purple		5	Stage 3	0	23.82	Negative	#NAME?	0	0					#NAME?
Purple		5	Stage 3	0	23.7904	Negative	#NAME?	0	0					#NAME?
Purple		5	Stage 3	0	23.4962	Negative	#NAME?	0	0					#NAME?
Purple		5	Stage 4-5	0	24.0463	Negative	#NAME?	0	67386.5					#NAME?
Purple		5	Stage 4-5	0	24.9002	Negative	#NAME?	0	37181					#NAME?
Purple		5	Stage 4-5	0	24.3061	Negative	#NAME?	0	56234.4					#NAME?
Purple		5	Stage 4-5	0	24.3247	Negative	#NAME?	0	55510.9					#NAME?
Purple		5	Stage 4-5	0	24.2534	Negative	#NAME?	0	58334.3					#NAME?
Purple		5	Stage 4-5	0	24.2869	Negative	#NAME?	0	56991					#NAME?
Purple		4	Stage 4-5	0	25.643	Negative	#NAME?	0	22165.1					#NAME?
Blue	5			0	24.9192	Negative	#NAME?	0	36690.9					#NAME?
Blue	5			0	24.9849	Negative	#NAME?	0	35051					#NAME?
Blue	5			0	24.3589	Negative	#NAME?	0	54202.8					#NAME?
Blue	5			0	24.2228	Negative	#NAME?	0	59591.7					#NAME?
Blue	5			0	24.1859	Negative	#NAME?	0	61140.7					#NAME?
Blue	5			0	24.7319	Negative	#NAME?	0	41803.2					#NAME?
Blue	5			0	0	Negative	#NAME?	0	0					#NAME?
Blue	5			0	24.0124	Negative	#NAME?	0	68993.5					#NAME?
Blue	5			0	24.3113	Negative	#NAME?	0	56029.7					#NAME?
Blue	4			0	24.8054	Negative	#NAME?	0	39716.5					#NAME?
White	5			0	23.2364	Negative	#NAME?	0	118443					#NAME?
White	3			0	23.7481	Negative	#NAME?	0	82937.4					#NAME?
Orange	2			0	25.4588	Negative	#NAME?	0	25198.7					#NAME?
Orange	3			0	25.2104	Negative	#NAME?	0	29956.4					#NAME?
Blue	5			0	24.3508	Negative	#NAME?	0	54509.6					#NAME?
Blue	5			0	24.3993	Negative	#NAME?	0	52698.7					#NAME?
Blue	5			0	24.5777	Negative	#NAME?	0	46542					#NAME?
Blue	5			37.1584	24.3439	Negative	#NAME?	15	54771.6			0	2188	Negative
Blue	5			0	0	Negative	#NAME?	0	0					#NAME?
Blue	5			0	24.193	Negative	#NAME?	0	60839.7					#NAME?
Blue	5			0	24.1395	Negative	#NAME?	0	63150.4					#NAME?
Blue	5			0	23.8874	Negative	#NAME?	0	75270.8					#NAME?
Blue	5			0	24.2738	Negative	#NAME?	0	57511.8					#NAME?
Blue	5			0	23.6624	Negative	#NAME?	0	88037.3					#NAME?
Blue	5			0	24.9857	Negative	#NAME?	0	35032.1					#NAME?
Blue	5			0	24.8909	Negative	#NAME?	0	37421.3					#NAME?
Blue	5			0	24.5168	Negative	#NAME?	0	48558.5					#NAME?
Blue	5			0	24.4998	Negative	#NAME?	0	49135.7					#NAME?
Blue	5			0	25.169	Negative	#NAME?	0	30834.3					#NAME?
Blue	5			0	24.5651	Negative	#NAME?	0	46951.1					#NAME?
Blue	5			0	0	Negative	#NAME?	0	0					#NAME?
Blue	5			0	24.1216	Negative	#NAME?	0	63942.5					#NAME?
Blue	5			0	23.7554	Negative	#NAME?	0	82516.1					#NAME?
Blue	5			0	24.3019	Negative	#NAME?	0	56397.8					#NAME?
Blue	1			0	26.5082	Negative	#NAME?	0	12133.7					#NAME?
White	5			0	24.506	Negative	#NAME?	0	48924.8					#NAME?
White	5			0	25.2563	Negative	#NAME?	0	29014.3					#NAME?
White	2			0	25.474	Negative	#NAME?	0	24933.5					#NAME?
Orange	4			0	24.465	Negative	#NAME?	0	50341.2					#NAME?
Blue	5			0	25.229	Negative	#NAME?	0	29570.7					#NAME?
Blue	5			0	24.4356	Negative	#NAME?	0	51383.4					#NAME?
Blue	5			0	24.4495	Negative	#NAME?	0	50887.4					#NAME?
Blue	5			0	0	Negative	#NAME?	0	0					#NAME?
Blue	5			0	24.1929	Negative	#NAME?	0	60843.6					#NAME?
Blue	5			0	23.8751	Negative	#NAME?	0	75916.4					#NAME?
Blue	5			0	24.4662	Negative	#NAME?	0	50300					#NAME?
Blue	5			0	24.3102	Negative	#NAME?	0	56074.3					#NAME?
Blue	5			0	24.9046	Negative	#NAME?	0	37067.6					#NAME?
Blue	5			0	22.9588	Negative	#NAME?	0	143696					#NAME?
Blue	5			0	24.448	Negative	#NAME?	0	50943.2					#NAME?
Blue	5			0	25.1339	Negative	#NAME?	0	31596.6					#NAME?
Blue	5			0	24.1547	Negative	#NAME?	0	62486.5					#NAME?
Blue	5			0	24.7623	Negative	#NAME?	0	40928.6					#NAME?
Blue	5			0	24.2065	Negative	#NAME?	0	60270.5					#NAME?
Blue	5			0	0	Negative	#NAME?	0	0					#NAME?
Blue	5			0	23.9354	Negative	#NAME?	0	72795.8					#NAME?
Blue	5			0	24.2185	Negative	#NAME?	0	59769.1					#NAME?
Blue	5			0	24.598	Negative	#NAME?	0	45890.6					#NAME?
Blue	5			0	24.269	Negative	#NAME?	0	57705.4					#NAME?
Blue	5			0	25.4294	Negative	#NAME?	0	25719.3					#NAME?
Blue	5			0	22.255	Negative	#NAME?	0	234585					#NAME?
White	5			0	22.1951	Negative	#NAME?	0	244587					#NAME?
Blue	5			0	22.7274	Negative	#NAME?	0	168824					#NAME?
Blue	5			0	22.239	Negative	#NAME?	0	237224					#NAME?
White	5			0	22.3029	Negative	#NAME?	0	226902					#NAME?
Blue	2			0	22.5827	Negative	#NAME?	0	186728					#NAME?
White	1			0	22.115	Negative	#NAME?	0	258621					#NAME?
Blue	5			0	22.3957	Negative	#NAME?	0	212695					#NAME?
Blue	5			0	22.5831	Negative	#NAME?	0	186675					#NAME?
Blue	5			0	22.5135	Negative	#NAME?	0	195950					#NAME?
Blue	5			0	22.8345	Negative	#NAME?	0	156694					#NAME?
Blue	5			0	22.1037	Negative	#NAME?	0	260649					#NAME?
Blue	5			0	23.025	Negative	#NAME?	0	137229					#NAME?
Blue	5			0	23.2101	Negative	#NAME?	0	120631					#NAME?
Blue	5			0	23.4845	Negative	#NAME?	0	99648.7					#NAME?
Blue	5			0	22.4409	Negative	#NAME?	0	206110					#NAME?
Blue	3			0	23.1907	Negative	#NAME?	0	122268					#NAME?
White	5			0	22.0743	Negative	#NAME?	0	266045					#NAME?
White	5			0	24.8504	Negative	#NAME?	0	38492.2					#NAME?
White	5			0	23.5605	Negative	#NAME?	0	94513.2					#NAME?
White	5			0	24.2332	Negative	#NAME?	0	59163.2					#NAME?
White	5			0	23.9296	Negative	#NAME?	0	73089.7					#NAME?
White	5			0	23.6708	Negative	#NAME?	0	87524.8					#NAME?
Orange	5			0	23.4224	Negative	#NAME?	0	104053					#NAME?
Orange	5			0	23.3781	Negative	#NAME?	0	107311					#NAME?
Orange	5			0	24.078	Negative	#NAME?	0	65913.1					#NAME?
White	5			0	24.0487	Negative	#NAME?	0	67273.4					#NAME?
White	2			0	23.6911	Negative	#NAME?	0	86294.2					#NAME?
Blue	5			0	23.5546	Negative	#NAME?	0	94903.8					#NAME?
Blue	1			0	24.0613	Negative	#NAME?	0	66682.6					#NAME?
Blue	1			0	24.1212	Negative	#NAME?	0	63959.7					#NAME?
White	5			0	23.58	Negative	#NAME?	0	93234.6					#NAME?
White	5			0	23.601	Negative	#NAME?	0	91885.7					#NAME?
White	5			0	24.0925	Negative	#NAME?	0	65252.5					#NAME?
White	5			0	24.1492	Negative	#NAME?	0	62724.9					#NAME?
White	5			0	21.7902	Negative	#NAME?	0	324251					#NAME?
White	5			0	23.5569	Negative	#NAME?	0	94751.4					#NAME?
White	5			0	24.7155	Negative	#NAME?	0	42283.7					#NAME?
White	2			0	25.586	Negative	#NAME?	0	23063					#NAME?
Blue	5			0	24.5243	Negative	#NAME?	0	48307.1					#NAME?
Blue	5			0	24	Negative	#NAME?	0	69592					#NAME?
Blue	5			0	24.4075	Negative	#NAME?	0	52398.3					#NAME?
Blue	5			0	24.4268	Negative	#NAME?	0	51701.3					#NAME?
Blue	5			0	24.2059	Negative	#NAME?	0	60297.8					#NAME?
Blue	5			0	24.5155	Negative	#NAME?	0	48601					#NAME?
Blue	5			0	23.5212	Negative	#NAME?	0	97133.3					#NAME?
Blue	5			0	24.9457	Negative	#NAME?	0	36019.7					#NAME?
Blue	5			0	23.6133	Negative	#NAME?	0	91097.8					#NAME?
Blue	5			0	23.1326	Negative	#NAME?	0	127321					#NAME?
Blue	5			0	22.8968	Negative	#NAME?	0	150044					#NAME?
Blue	5			0	22.3983	Negative	#NAME?	0	212306					#NAME?
Blue	5			0	23.3984	Negative	#NAME?	0	105809					#NAME?
Blue	5			0	23.9398	Negative	#NAME?	0	72571.8					#NAME?
Blue	5			0	24.4033	Negative	#NAME?	0	52553.4					#NAME?
Blue	5			0	24.0294	Negative	#NAME?	0	68181.1					#NAME?
Blue	5			0	24.0458	Negative	#NAME?	0	67407.1					#NAME?
Blue	4			0	24.314	Negative	#NAME?	0	55924.7					#NAME?
White	2			0	25.3916	Negative	#NAME?	0	26406.2					#NAME?
Orange	3			0	24.5277	Negative	#NAME?	0	48192					#NAME?
White	5			0	24.7383	Negative	#NAME?	0	41618.9					#NAME?
White	5			0	24.6243	Negative	#NAME?	0	45055.8					#NAME?
White	5			0	25.2135	Negative	#NAME?	0	29892.7					#NAME?
White	5			0	24.2809	Negative	#NAME?	0	57229.1					#NAME?
White	5			0	24.8727	Negative	#NAME?	0	37899.4					#NAME?
White	5			0	24.3522	Negative	#NAME?	0	54456.4					#NAME?
White	5			0	27.5706	Negative	#NAME?	0	5790.2					#NAME?
White	5			0	26.066	Negative	#NAME?	0	16509.8					#NAME?
White	5			0	23.0227	Negative	#NAME?	0	137449					#NAME?
White	5			0	25.3077	Negative	#NAME?	0	27994.6					#NAME?
White	5			0	24.0102	Negative	#NAME?	0	69099.8					#NAME?
White	5			0	25.0343	Negative	#NAME?	0	33865.2					#NAME?
White	5			0	24.2161	Negative	#NAME?	0	59870					#NAME?
White	5			0	24.5831	Negative	#NAME?	0	46367.3					#NAME?
White	5			0	23.9766	Negative	#NAME?	0	70735.2					#NAME?
White	5			0	24.1382	Negative	#NAME?	0	63208.1					#NAME?
White	5			0	24.4228	Negative	#NAME?	0	51842					#NAME?
White	5			0	24.2447	Negative	#NAME?	0	58689.3					#NAME?
White	3			0	23.9722	Negative	#NAME?	0	70952					#NAME?
Blue	5			0	23.7414	Negative	#NAME?	0	83325.4					#NAME?
Blue	5			0	25.0599	Negative	#NAME?	0	33266					#NAME?
Blue	5			0	24.027	Negative	#NAME?	0	68298.4					#NAME?
Blue	5			0	24.0991	Negative	#NAME?	0	64953.6					#NAME?
Blue	5			0	24.0052	Negative	#NAME?	0	69340.4					#NAME?
Blue	5			0	23.2361	Negative	#NAME?	0	118469					#NAME?
Blue	5			0	24.133	Negative	#NAME?	0	63436.1					#NAME?
Blue	5			0	24.1165	Negative	#NAME?	0	64171.6					#NAME?
Blue	5			0	23.5293	Negative	#NAME?	0	96586.1					#NAME?
Blue	5			0	24.1695	Negative	#NAME?	0	61845.5					#NAME?
Blue	5			0	24.1224	Negative	#NAME?	0	63904.6					#NAME?
Blue	5			0	26.5509	Negative	#NAME?	0	11778.4					#NAME?
Blue	5			0	25.1274	Negative	#NAME?	0	31739.4					#NAME?
Blue	5			0	24.6152	Negative	#NAME?	0	45343					#NAME?
Blue	5			0	24.6338	Negative	#NAME?	0	44758					#NAME?
Blue	5			0	24.1933	Negative	#NAME?	0	60826.5					#NAME?
Blue	5			0	24.2756	Negative	#NAME?	0	57441.2					#NAME?
Blue	5			0	24.4643	Negative	#NAME?	0	50368					#NAME?
Blue	5			0	23.8318	Negative	#NAME?	0	78241.5					#NAME?
Blue	5			0	24.1729	Negative	#NAME?	0	61697.1					#NAME?
Blue	5			0	24.5988	Negative	#NAME?	0	45863.9					#NAME?
Blue	5			0	23.7962	Negative	#NAME?	0	80206					#NAME?
Blue	5			0	23.7774	Negative	#NAME?	0	81264.6					#NAME?
Blue	5			0	22.3598	Negative	#NAME?	0	218088					#NAME?
Blue	5			0	23.8775	Negative	#NAME?	0	75789					#NAME?
Blue	5			0	24.6776	Negative	#NAME?	0	43414					#NAME?
Blue	5			0	22.3505	Negative	#NAME?	0	219501					#NAME?
Blue	5			0	22.9295	Negative	#NAME?	0	146663					#NAME?
Blue	5			0	22.4951	Negative	#NAME?	0	198477					#NAME?
Blue	5			0	21.2095	Negative	#NAME?	0	485849					#NAME?
Blue	5			0	22.6548	Negative	#NAME?	0	177586					#NAME?
Blue	5			0	22.2789	Negative	#NAME?	0	230720					#NAME?
Blue	5			0	22.2261	Negative	#NAME?	0	239366					#NAME?
Blue	5			0	22.7247	Negative	#NAME?	0	169139					#NAME?
Blue	5			0	22.2614	Negative	#NAME?	0	233540					#NAME?
Blue	5			0	23.0057	Negative	#NAME?	0	139085					#NAME?
Blue	5			0	22.1295	Negative	#NAME?	0	256022					#NAME?
Blue	5			0	22.2823	Negative	#NAME?	0	230180					#NAME?
Blue	5			0	23.1341	Negative	#NAME?	0	127187					#NAME?
Blue	5			0	23.0776	Negative	#NAME?	0	132289					#NAME?
Blue	5			0	21.7459	Negative	#NAME?	0	334422					#NAME?
Blue	5			0	20.7609	Negative	#NAME?	0	664012					#NAME?
Blue	5			0	22.0002	Negative	#NAME?	0	280136					#NAME?
Blue	5			0	21.592	Negative	#NAME?	0	372252					#NAME?
Blue	5			0	22.3944	Negative	#NAME?	0	212885					#NAME?
Blue	5			0	22.0597	Negative	#NAME?	0	268766					#NAME?
Blue	5			0	22.1732	Negative	#NAME?	0	248337					#NAME?
Blue	5			0	21.4012	Negative	#NAME?	0	425132					#NAME?
Blue	5			0	22.1158	Negative	#NAME?	0	258463					#NAME?
Blue	5			0	22.1195	Negative	#NAME?	0	257809					#NAME?
Blue	5			0	21.5302	Negative	#NAME?	0	388622					#NAME?
Blue	5			0	21.9715	Negative	#NAME?	0	285792					#NAME?
Blue	5			0	21.574	Negative	#NAME?	0	376940					#NAME?
Blue	5			0	20.6499	Negative	#NAME?	0	717392					#NAME?
Blue	5			0	22.895	Negative	#NAME?	0	150226					#NAME?
Blue	5			0	22.2862	Negative	#NAME?	0	229542					#NAME?
Blue	5			0	22.3301	Negative	#NAME?	0	222636					#NAME?
Blue	5			0	22.0405	Negative	#NAME?	0	272377					#NAME?
Blue	5			0	22.1706	Negative	#NAME?	0	248791					#NAME?
Blue	5			0	22.106	Negative	#NAME?	0	260232					#NAME?
Blue	5			0	21.7971	Negative	#NAME?	0	322696					#NAME?
Blue	5			0	22.1964	Negative	#NAME?	0	244365					#NAME?
Blue	5			0	22.34	Negative	#NAME?	0	221114					#NAME?
Blue	5			0	22.3215	Negative	#NAME?	0	223976					#NAME?
Blue	5			0	22.1465	Negative	#NAME?	0	253011					#NAME?
Blue	5			0	20.9487	Negative	#NAME?	0	582625					#NAME?
Blue	1			0	24.5012	Negative	#NAME?	0	49088.7					#NAME?
Blue	5			0	22.5919	Negative	#NAME?	0	185534					#NAME?
Blue	3			0	23.9201	Negative	#NAME?	0	73576.1					#NAME?
White	1			0	24.1343	Negative	#NAME?	0	63381.2					#NAME?
Orange	2			0	23.1745	Negative	#NAME?	0	123657					#NAME?
Blue	5			0	22.419	Negative	#NAME?	0	209274					#NAME?
Blue	5			0	23.1464	Negative	#NAME?	0	126105					#NAME?
Blue	5			0	22.6166	Negative	#NAME?	0	182372					#NAME?
Blue	5			0	23.2855	Negative	#NAME?	0	114459					#NAME?
Blue	5			0	23.1412	Negative	#NAME?	0	126563					#NAME?
Blue	5			0	23.1765	Negative	#NAME?	0	123486					#NAME?
Blue	5			0	22.43	Negative	#NAME?	0	207675					#NAME?
Blue	5			0	23.1081	Negative	#NAME?	0	129513					#NAME?
Blue	5			0	23.2619	Negative	#NAME?	0	116358					#NAME?
Blue	5			0	22.4917	Negative	#NAME?	0	198937					#NAME?
Blue	5			0	22.4167	Negative	#NAME?	0	209609					#NAME?
Blue	5			0	23.0623	Negative	#NAME?	0	133710					#NAME?
Blue	5			0	22.8628	Negative	#NAME?	0	153638					#NAME?
Blue	5			0	22.4092	Negative	#NAME?	0	210706					#NAME?
Blue	5			0	23.0085	Negative	#NAME?	0	138815					#NAME?
Blue	5			0	22.7256	Negative	#NAME?	0	169037					#NAME?
Blue	5			0	22.7217	Negative	#NAME?	0	169494					#NAME?
Blue	5			0	22.771	Negative	#NAME?	0	163779					#NAME?
Blue	5			0	22.4657	Negative	#NAME?	0	202580					#NAME?
Blue	5			0	23.2295	Negative	#NAME?	0	119015					#NAME?
Blue	5			0	23.1538	Negative	#NAME?	0	125456					#NAME?
Blue	5			0	23.0831	Negative	#NAME?	0	131787					#NAME?
Blue	5			0	22.5032	Negative	#NAME?	0	197348					#NAME?
Blue	5			0	23.048	Negative	#NAME?	0	135048					#NAME?
Blue	5			0	23.2026	Negative	#NAME?	0	121266					#NAME?
Blue	5			0	22.9275	Negative	#NAME?	0	146870					#NAME?
Blue	5			0	23.119	Negative	#NAME?	0	128533					#NAME?
Blue	5			0	23.0631	Negative	#NAME?	0	133633					#NAME?
Blue	5			0	23.2124	Negative	#NAME?	0	120436					#NAME?
Blue	1			0	25.1403	Negative	#NAME?	0	31455.4					#NAME?
White	5			0	23.2426	Negative	#NAME?	0	117931					#NAME?
White	5			0	23.5717	Negative	#NAME?	0	93776.8					#NAME?
White	5			0	23.1556	Negative	#NAME?	0	125293					#NAME?
White	5			0	23.3879	Negative	#NAME?	0	106581					#NAME?
White	3			0	23.5495	Negative	#NAME?	0	95238.4					#NAME?
Blue	1			0	24.0483	Negative	#NAME?	0	67290.3					#NAME?
White	1			0	25.3815	Negative	#NAME?	0	26592.2					#NAME?
Blue	5			0	23.5504	Negative	#NAME?	0	95179.1					#NAME?
Blue	4			0	23.5485	Negative	#NAME?	0	95302.9					#NAME?
White	2			0	24.2	Negative	#NAME?	0	60545					#NAME?
Blue	2			0	24.4796	Negative	#NAME?	0	49834.2					#NAME?
Orange	1			0	24.974	Negative	#NAME?	0	35317.3					#NAME?
Blue	3			0	22.9318	Negative	#NAME?	0	146431					#NAME?
White	1			0	25.4751	Negative	#NAME?	0	24914.3					#NAME?
		5	Stage 1-2			Negative	#NAME?	0	0					#NAME?
		5	Stage 1-2			Negative	#NAME?	0	0					#NAME?
		5	Stage 1-2			Negative	#NAME?	0	0					#NAME?
		3	Stage 1-2			Negative	#NAME?	0	0					#NAME?
		4	Stage 3	0	25.8212	Negative	#NAME?	0	0					#NAME?
		5	Stage 4-5	0	24.1309	Negative	#NAME?	0	63529.8					#NAME?
		5	Stage 4-5	0	24.1167	Negative	#NAME?	0	64163					#NAME?
		5	Stage 4-5	0	23.9784	Negative	#NAME?	0	70649.1					#NAME?
		5	Stage 4-5	0	24.7776	Negative	#NAME?	0	40493.6					#NAME?
		1	Stage 4-5	0	25.3964	Negative	#NAME?	0	26317.8					#NAME?
		1	Stage 1-2			Negative	#NAME?	0	0					#NAME?
		5	Stage 1-2			Negative	#NAME?	0	0					#NAME?
		5	Stage 1-2			Negative	#NAME?	0	0					#NAME?
		5	Stage 1-2			Negative	#NAME?	0	0					#NAME?
		1	Stage 1-2			Negative	#NAME?	0	0					#NAME?
		5	Stage 3	0	25.4176	Negative	#NAME?	0	0					#NAME?
		1	Stage 3	0	27.2875	Negative	#NAME?	0	0					#NAME?
		5	Stage 4-5	0	26.1427	Negative	#NAME?	0	15650.8					#NAME?
		5	Stage 4-5	0	25.7613	Negative	#NAME?	0	20412.4					#NAME?
		5	Stage 4-5	0	26.1341	Negative	#NAME?	0	15745.1					#NAME?
		1	Stage 4-5	0	28.3617	Negative	#NAME?	0	3337.7					#NAME?
		4	Stage 1-2			Negative	#NAME?	0	0					#NAME?
		2	Stage 3	0	26.054	Negative	#NAME?	0	0					#NAME?
		5	Stage 4-5	0	25.0636	Negative	#NAME?	0	33181.3					#NAME?
		4	Stage 4-5	0	26.2679	Negative	#NAME?	0	14343.8					#NAME?
		5	Stage 1-2			Negative	#NAME?	0	0					#NAME?
		5	Stage 1-2			Negative	#NAME?	0	0					#NAME?
		5	Stage 1-2			Negative	#NAME?	0	0					#NAME?
		5	Stage 1-2			Negative	#NAME?	0	0					#NAME?
		5	Stage 1-2			Negative	#NAME?	0	0					#NAME?
		5	Stage 1-2			Negative	#NAME?	0	0					#NAME?
		5	Stage 1-2			Negative	#NAME?	0	0					#NAME?
		5	Stage 1-2			Negative	#NAME?	0	0					#NAME?
		5	Stage 1-2			Negative	#NAME?	0	0					#NAME?
		5	Stage 1-2			Negative	#NAME?	0	0					#NAME?
		5	Stage 1-2			Negative	#NAME?	0	0					#NAME?
		5	Stage 1-2			Negative	#NAME?	0	0					#NAME?
		5	Stage 1-2			Negative	#NAME?	0	0					#NAME?
		5	Stage 1-2			Negative	#NAME?	0	0					#NAME?
		5	Stage 1-2			Negative	#NAME?	0	0					#NAME?
		5	Stage 1-2			Negative	#NAME?	0	0					#NAME?
		5	Stage 1-2			Negative	#NAME?	0	0					#NAME?
		5	Stage 1-2			Negative	#NAME?	0	0					#NAME?
		5	Stage 1-2			Negative	#NAME?	0	0					#NAME?
		5	Stage 1-2			Negative	#NAME?	0	0					#NAME?
		5	Stage 1-2			Negative	#NAME?	0	0					#NAME?
		5	Stage 1-2			Negative	#NAME?	0	0					#NAME?
		5	Stage 1-2			Negative	#NAME?	0	0					#NAME?
		5	Stage 1-2			Negative	#NAME?	0	0					#NAME?
		5	Stage 1-2			Negative	#NAME?	0	0					#NAME?
		5	Stage 1-2			Negative	#NAME?	0	0					#NAME?
		5	Stage 1-2			Negative	#NAME?	0	0					#NAME?
		5	Stage 1-2			Negative	#NAME?	0	0					#NAME?
		5	Stage 1-2			Negative	#NAME?	0	0					#NAME?
		5	Stage 1-2			Negative	#NAME?	0	0					#NAME?
		5	Stage 1-2			Negative	#NAME?	0	0					#NAME?
		3	Stage 1-2			Negative	#NAME?	0	0					#NAME?
		5	Stage 3	0	29.5832	Negative	#NAME?	0	0					#NAME?
		2	Stage 4-5	0	26.4523	Negative	#NAME?	0	12615.5					#NAME?
		1	Stage 1-2			Negative	#NAME?	0	0					#NAME?
		5	Stage 3	0	25.0335	Negative	#NAME?	0	0					#NAME?
		5	Stage 3	0	24.2683	Negative	#NAME?	0	0					#NAME?
		5	Stage 3	0	26.0288	Negative	#NAME?	0	0					#NAME?
		5	Stage 3	0	23.7455	Negative	#NAME?	0	0					#NAME?
		5	Stage 3	0	27.9513	Negative	#NAME?	0	0					#NAME?
		5	Stage 3	0	29.8651	Negative	#NAME?	0	0					#NAME?
		5	Stage 3	0	27.1149	Negative	#NAME?	0	0					#NAME?
		5	Stage 3	0	24.0219	Negative	#NAME?	0	0					#NAME?
		5	Stage 3	0	24.2658	Negative	#NAME?	0	0					#NAME?
		5	Stage 3	0	24.2353	Negative	#NAME?	0	0					#NAME?
		2	Stage 4-5	0	24.9839	Negative	#NAME?	0	35075.7					#NAME?
		1	Stage 3	0	26.5862	Negative	#NAME?	0	0					#NAME?
		5	Stage 4-5	0	25.0919	Negative	#NAME?	0	32535					#NAME?
		2	Stage 4-5	0	25.6243	Negative	#NAME?	0	22455.9					#NAME?
Orange	5			0	22.6082	Negative	#NAME?	0	183441					#NAME?
Orange	5			0	22.331	Negative	#NAME?	0	222492					#NAME?
Orange	5			0	23.0906	Negative	#NAME?	0	131097					#NAME?
Orange	5			0	22.2618	Negative	#NAME?	0	233475					#NAME?
White	5			0	23.1999	Negative	#NAME?	0	121490					#NAME?
White	5			0	23.1148	Negative	#NAME?	0	128907					#NAME?
White	5			0	24.5454	Negative	#NAME?	0	47600.4					#NAME?
White	5			0	22.4435	Negative	#NAME?	0	205729					#NAME?
White	5			0	23.492	Negative	#NAME?	0	99126.1					#NAME?
White	5			0	23.2726	Negative	#NAME?	0	115493					#NAME?
White	5			0	23.4281	Negative	#NAME?	0	103641					#NAME?
White	4			0	23.5884	Negative	#NAME?	0	92692					#NAME?
Blue	5			0	22.2677	Negative	#NAME?	0	232524					#NAME?
Blue	5			0	22.2036	Negative	#NAME?	0	243145					#NAME?
Blue	5			0	22.165	Negative	#NAME?	0	249767					#NAME?
Blue	5			0	22.5638	Negative	#NAME?	0	189200					#NAME?
Blue	5			0	22.2149	Negative	#NAME?	0	241235					#NAME?
Blue	5			0	21.269	Negative	#NAME?	0	466124					#NAME?
Blue	5			0	22.9991	Negative	#NAME?	0	139721					#NAME?
Blue	5			0	22.2376	Negative	#NAME?	0	237446					#NAME?
Blue	5			0	22.2893	Negative	#NAME?	0	229047					#NAME?
Blue	5			0	22.4416	Negative	#NAME?	0	206001					#NAME?
Blue	5			0	22.6867	Negative	#NAME?	0	173676					#NAME?
Blue	5			0	22.3332	Negative	#NAME?	0	222162					#NAME?
Blue	5			0	22.2654	Negative	#NAME?	0	232906					#NAME?
Blue	5			0	22.5103	Negative	#NAME?	0	196376					#NAME?
Blue	5			0	22.7195	Negative	#NAME?	0	169754					#NAME?
Blue	5			0	22.3984	Negative	#NAME?	0	212303					#NAME?
Blue	5			0	22.4024	Negative	#NAME?	0	211713					#NAME?
Blue	5			0	22.1321	Negative	#NAME?	0	255554					#NAME?
Blue	5			0	22.4311	Negative	#NAME?	0	207516					#NAME?
Blue	5			0	22.0324	Negative	#NAME?	0	273923					#NAME?
Blue	5			0	22.4125	Negative	#NAME?	0	210224					#NAME?
Blue	5			0	22.422	Negative	#NAME?	0	208832					#NAME?
Orange	5			0	23.3032	Negative	#NAME?	0	113055					#NAME?
Orange	2			0	25.0489	Negative	#NAME?	0	33523.2					#NAME?
Blue	5			0	22.9763	Negative	#NAME?	0	141960					#NAME?
Blue	5			0	23.6339	Negative	#NAME?	0	89804.5					#NAME?
Blue	5			0	23.7195	Negative	#NAME?	0	84604					#NAME?
Blue	5			0	24.0396	Negative	#NAME?	0	67701.3					#NAME?
Blue	5			0	23.9873	Negative	#NAME?	0	70211.4					#NAME?
Blue	5			0	23.9456	Negative	#NAME?	0	72277.6					#NAME?
Blue	5			0	24.0814	Negative	#NAME?	0	65759.2					#NAME?
Blue	5			0	23.5734	Negative	#NAME?	0	93667.9					#NAME?
Blue	5			0	23.9435	Negative	#NAME?	0	72385.9					#NAME?
Blue	5			0	23.349	Negative	#NAME?	0	109507					#NAME?
Blue	5			0	23.9865	Negative	#NAME?	0	70252.1					#NAME?
Blue	5			0	24.2338	Negative	#NAME?	0	59137.7					#NAME?
Blue	4			0	24.3192	Negative	#NAME?	0	55720.5					#NAME?
White	5			0	23.599	Negative	#NAME?	0	92012.1					#NAME?
White	5			0	23.5371	Negative	#NAME?	0	96066.7					#NAME?
White	3			0	24.9634	Negative	#NAME?	0	35580.2					#NAME?
Orange	5			0	22.5252	Negative	#NAME?	0	194348					#NAME?
White	5			0	23.319	Negative	#NAME?	0	111822					#NAME?
White	5			0	23.1232	Negative	#NAME?	0	128153					#NAME?
White	5			0	23.0077	Negative	#NAME?	0	138890					#NAME?
Blue	5			0	23.0941	Negative	#NAME?	0	130779					#NAME?
Blue	5			0	22.92	Negative	#NAME?	0	147641					#NAME?
Blue	5			0	22.8069	Negative	#NAME?	0	159734					#NAME?
Blue	5			0	22.5079	Negative	#NAME?	0	196715					#NAME?
Blue	5			0	22.8334	Negative	#NAME?	0	156810					#NAME?
Blue	2			0	23.3797	Negative	#NAME?	0	107194					#NAME?
Blue	5			0	23.9483	Negative	#NAME?	0	72145.3					#NAME?
Blue	4			0	23.773	Negative	#NAME?	0	81508.8					#NAME?
Orange	2			0	24.9885	Negative	#NAME?	0	34963.1					#NAME?
White	1			0	25.3408	Negative	#NAME?	0	27357.5					#NAME?
Blue	1			0	25.5682	Negative	#NAME?	0	23349.4					#NAME?
White	1			0	25.0242	Negative	#NAME?	0	34103.7					#NAME?
Blue	1			0	25.6631	Negative	#NAME?	0	21856.9					#NAME?
Orange	3			0	24.2294	Negative	#NAME?	0	59318.5					#NAME?
Blue	5			0	23.4015	Negative	#NAME?	0	105580					#NAME?
Blue	5			0	23.2475	Negative	#NAME?	0	117529					#NAME?
Blue	5			0	23.1775	Negative	#NAME?	0	123402					#NAME?
Blue	5			0	23.2539	Negative	#NAME?	0	117003					#NAME?
Blue	5			0	23.335	Negative	#NAME?	0	110580					#NAME?
Blue	5			0	24.0344	Negative	#NAME?	0	67947.3					#NAME?
Blue	5			0	23.4098	Negative	#NAME?	0	104972					#NAME?
Blue	5			0	23.1173	Negative	#NAME?	0	128680					#NAME?
Blue	5			0	23.488	Negative	#NAME?	0	99407.5					#NAME?
Blue	5			0	23.3552	Negative	#NAME?	0	109040					#NAME?
Blue	5			0	23.4292	Negative	#NAME?	0	103561					#NAME?
Blue	5			0	23.0547	Negative	#NAME?	0	134416					#NAME?
Blue	5			0	23.2313	Negative	#NAME?	0	118860					#NAME?
Blue	5			0	23.3239	Negative	#NAME?	0	111442					#NAME?
Blue	5			0	23.658	Negative	#NAME?	0	88307.1					#NAME?
Blue	5			0	24.0876	Negative	#NAME?	0	65475.8					#NAME?
Blue	3			0	24.0211	Negative	#NAME?	0	68576.5					#NAME?
White	5			0	23.8965	Negative	#NAME?	0	74795.7					#NAME?
White	5			0	23.2408	Negative	#NAME?	0	118082					#NAME?
White	5			0	22.9506	Negative	#NAME?	0	144522					#NAME?
White	5			0	23.5164	Negative	#NAME?	0	97456.4					#NAME?
White	5			0	23.0784	Negative	#NAME?	0	132220					#NAME?
White	5			0	24.0426	Negative	#NAME?	0	67557.1					#NAME?
White	5			0	23.7489	Negative	#NAME?	0	82889.7					#NAME?
White	5			0	23.8132	Negative	#NAME?	0	79260.7					#NAME?
White	5			0	23.4892	Negative	#NAME?	0	99324.7					#NAME?
White	5			0	23.0134	Negative	#NAME?	0	138344					#NAME?
White	5			0	23.7244	Negative	#NAME?	0	84316					#NAME?
White	5			0	24.0749	Negative	#NAME?	0	66056.2					#NAME?
White	2			0	24.6252	Negative	#NAME?	0	45027.2					#NAME?
Blue	5			0	23.5701	Negative	#NAME?	0	93883.3					#NAME?
Blue	5			0	24.0898	Negative	#NAME?	0	65374.5					#NAME?
Blue	5			0	23.9506	Negative	#NAME?	0	72028.7					#NAME?
Blue	5			0	23.1492	Negative	#NAME?	0	125859					#NAME?
Blue	5			0	23.5982	Negative	#NAME?	0	92062.8					#NAME?
Blue	5			0	24.1473	Negative	#NAME?	0	62808.6					#NAME?
Blue	5			0	24.3031	Negative	#NAME?	0	56350.9					#NAME?
Blue	5			0	23.5027	Negative	#NAME?	0	98394					#NAME?
Blue	5			0	23.3225	Negative	#NAME?	0	111548					#NAME?
Blue	5			0	23.7749	Negative	#NAME?	0	81404.9					#NAME?
Blue	5			0	24.0903	Negative	#NAME?	0	65350.8					#NAME?
Blue	5			0	26.3777	Negative	#NAME?	0	13288.4					#NAME?
Blue	5			0	24.3577	Negative	#NAME?	0	54247.5					#NAME?
Blue	5			0	24.4975	Negative	#NAME?	0	49215.5					#NAME?
Blue	5			0	23.2946	Negative	#NAME?	0	113740					#NAME?
Blue	5			0	23.3341	Negative	#NAME?	0	110649					#NAME?
Blue	5			0	24.2978	Negative	#NAME?	0	56558.8					#NAME?
Blue	5			0	24.2154	Negative	#NAME?	0	59900.9					#NAME?
Blue	5			0	24.1216	Negative	#NAME?	0	63942.2					#NAME?
Blue	5			0	24.0865	Negative	#NAME?	0	65524.5					#NAME?
Blue	5			0	24.1435	Negative	#NAME?	0	62973.1					#NAME?
Blue	5			0	23.9678	Negative	#NAME?	0	71173.3					#NAME?
Blue	5			0	24.5342	Negative	#NAME?	0	47974.6					#NAME?
Blue	5			0	25.4013	Negative	#NAME?	0	26228.8					#NAME?
Blue	5			0	25.0953	Negative	#NAME?	0	32458.2					#NAME?
White	5			0	24.4148	Negative	#NAME?	0	52135.1					#NAME?
White	5			0	24.6427	Negative	#NAME?	0	44483.6					#NAME?
White	5			0	23.3545	Negative	#NAME?	0	109092					#NAME?
White	5			0	24.6762	Negative	#NAME?	0	43457.9					#NAME?
White	5			0	24.0639	Negative	#NAME?	0	66565.2					#NAME?
White	5			0	25.091	Negative	#NAME?	0	32553.8					#NAME?
White	5			0	25.1704	Negative	#NAME?	0	30802.9					#NAME?
White	5			0	25.1593	Negative	#NAME?	0	31041.5					#NAME?
White	5			0	24.8831	Negative	#NAME?	0	37625.7					#NAME?
White	5			0	24.0776	Negative	#NAME?	0	65931.2					#NAME?
White	5			0	25.3616	Negative	#NAME?	0	26963.4					#NAME?
White	5			0	24.1866	Negative	#NAME?	0	61111.3					#NAME?
White	5			0	24.281	Negative	#NAME?	0	57225.8					#NAME?
White	5			0	24.2785	Negative	#NAME?	0	57325.5					#NAME?
White	5			0	23.0435	Negative	#NAME?	0	135469					#NAME?
White	5			0	23.8497	Negative	#NAME?	0	77271.2					#NAME?
White	5			0	23.1322	Negative	#NAME?	0	127354					#NAME?
White	5			0	23.871	Negative	#NAME?	0	76131.7					#NAME?
White	5			0	23.5494	Negative	#NAME?	0	95245.8					#NAME?
White	5			0	23.954	Negative	#NAME?	0	71856.9					#NAME?
White	5			0	23.596	Negative	#NAME?	0	92202					#NAME?
White	4			0	23.5462	Negative	#NAME?	0	95457.1					#NAME?
Blue	5			0	24.2617	Negative	#NAME?	0	57999.2					#NAME?
Blue	2			0	24.7626	Negative	#NAME?	0	40918.3					#NAME?
Orange	1			0	25.8973	Negative	#NAME?	0	18567.8					#NAME?
Blue	4			0	24.0973	Negative	#NAME?	0	65032.4					#NAME?
Blue	5			0	23.4511	Negative	#NAME?	0	101993					#NAME?
Blue	5			0	23.3813	Negative	#NAME?	0	107076					#NAME?
Blue	5			0	23.9104	Negative	#NAME?	0	74071.2					#NAME?
Blue	5			0	22.8242	Negative	#NAME?	0	157824					#NAME?
Blue	5			0	23.0677	Negative	#NAME?	0	133204					#NAME?
Blue	5			0	23.1599	Negative	#NAME?	0	124920					#NAME?
Blue	5			0	23.3643	Negative	#NAME?	0	108349					#NAME?
Blue	5			0	24.0365	Negative	#NAME?	0	67846.8					#NAME?
Blue	5			0	23.1958	Negative	#NAME?	0	121840					#NAME?
Blue	5			0	23.0357	Negative	#NAME?	0	136208					#NAME?
Blue	5			0	23.4778	Negative	#NAME?	0	100115					#NAME?
Blue	5			0	23.3254	Negative	#NAME?	0	111320					#NAME?
Blue	5			0	22.938	Negative	#NAME?	0	145798					#NAME?
Blue	5			0	23.3061	Negative	#NAME?	0	112831					#NAME?
Blue	5			0	23.6754	Negative	#NAME?	0	87246.5					#NAME?
Blue	5			0	22.8915	Negative	#NAME?	0	150597					#NAME?
Blue	5			0	23.1479	Negative	#NAME?	0	125970					#NAME?
Blue	5			0	22.8347	Negative	#NAME?	0	156666					#NAME?
Blue	5			0	23.0233	Negative	#NAME?	0	137389					#NAME?
Blue	5			0	22.7273	Negative	#NAME?	0	168839					#NAME?
Blue	4			0	24.1398	Negative	#NAME?	0	63136.4					#NAME?
White	5			0	22.4536	Negative	#NAME?	0	204287					#NAME?
White	5			0	23.7984	Negative	#NAME?	0	80084.2					#NAME?
White	5			0	24.0076	Negative	#NAME?	0	69224.7					#NAME?
White	5			0	23.903	Negative	#NAME?	0	74456.2					#NAME?
White	5			0	23.0475	Negative	#NAME?	0	135089					#NAME?
White	5			0	23.4607	Negative	#NAME?	0	101313					#NAME?
White	5			0	23.2988	Negative	#NAME?	0	113408					#NAME?
White	5			0	23.2102	Negative	#NAME?	0	120625					#NAME?
White	5			0	21.9471	Negative	#NAME?	0	290691					#NAME?
White	5			0	23.4475	Negative	#NAME?	0	102250					#NAME?
White	5			0	22.5876	Negative	#NAME?	0	186088					#NAME?
White	5			0	24.687	Negative	#NAME?	0	43129.9					#NAME?
White	5			0	22.4536	Negative	#NAME?	0	204287					#NAME?
White	5			0	23.7984	Negative	#NAME?	0	80084.2					#NAME?
White	5			0	24.0076	Negative	#NAME?	0	69224.7					#NAME?
White	5			0	23.903	Negative	#NAME?	0	74456.2					#NAME?
White	5			0	23.0475	Negative	#NAME?	0	135089					#NAME?
White	4			0	23.4607	Negative	#NAME?	0	101313					#NAME?
Orange	2			0	23.2988	Negative	#NAME?	0	113408					#NAME?
Blue	5			0	23.2102	Negative	#NAME?	0	120625					#NAME?
Blue	5			0	21.9471	Negative	#NAME?	0	290691					#NAME?
Blue	5			0	23.4475	Negative	#NAME?	0	102250					#NAME?
Blue	5			0	22.5876	Negative	#NAME?	0	186088					#NAME?
Blue	5			0	25.7424	Negative	#NAME?	0	20682.9					#NAME?
Blue	5			0	25.0797	Negative	#NAME?	0	32812.1					#NAME?
Blue	5			0	24.8349	Negative	#NAME?	0	38911.5					#NAME?
Blue	5			0	24.0773	Negative	#NAME?	0	65946.3					#NAME?
Blue	5			0	23.393	Negative	#NAME?	0	106201					#NAME?
Blue	5			0	23.8284	Negative	#NAME?	0	78427.3					#NAME?
Blue	5			0	23.8434	Negative	#NAME?	0	77610.8					#NAME?
Blue	5			0	24.4114	Negative	#NAME?	0	52256.4					#NAME?
Blue	5			0	24.3865	Negative	#NAME?	0	53169.7					#NAME?
Blue	5			0	23.3045	Negative	#NAME?	0	112954					#NAME?
Blue	5			0	24.436	Negative	#NAME?	0	51369.9					#NAME?
Blue	5			0	24.229	Negative	#NAME?	0	59333.4					#NAME?
Blue	5			0	24.1881	Negative	#NAME?	0	61050.8					#NAME?
Blue	5			0	24.5009	Negative	#NAME?	0	49098					#NAME?
Blue	5			0	24.1018	Negative	#NAME?	0	64830.2					#NAME?
Blue	5			0	24.4376	Negative	#NAME?	0	51312.3					#NAME?
Blue	5			0	24.1017	Negative	#NAME?	0	64835.1					#NAME?
Blue	3			0	24.2177	Negative	#NAME?	0	59802.9					#NAME?
White	5			0	24.3999	Negative	#NAME?	0	52678.9					#NAME?
White	5			0	23.8377	Negative	#NAME?	0	77918.8					#NAME?
White	5			0	24.1907	Negative	#NAME?	0	60938					#NAME?
White	5			0	24.0068	Negative	#NAME?	0	69263.1					#NAME?
White	5			0	24.063	Negative	#NAME?	0	66605.4					#NAME?
White	4			0	24.4732	Negative	#NAME?	0	50055.2					#NAME?
Orange	5			0	24.8477	Negative	#NAME?	0	38565					#NAME?
White	5			0	23.5058	Negative	#NAME?	0	98180.4					#NAME?
White	5			0	23.9193	Negative	#NAME?	0	73617.1					#NAME?
White	5			0	23.609	Negative	#NAME?	0	91374.2					#NAME?
White	5			0	23.8076	Negative	#NAME?	0	79572.8					#NAME?
White	5			0	23.3831	Negative	#NAME?	0	106941					#NAME?
White	5			0	23.5381	Negative	#NAME?	0	95996.8					#NAME?
White	5			0	23.0139	Negative	#NAME?	0	138292					#NAME?
White	5			0	23.1403	Negative	#NAME?	0	126638					#NAME?
White	5			0	23.4903	Negative	#NAME?	0	99247.8					#NAME?
White	5			0	22.633	Negative	#NAME?	0	180304					#NAME?
White	5			0	23.4931	Negative	#NAME?	0	99053.2					#NAME?
White	5			0	23.5416	Negative	#NAME?	0	95762.4					#NAME?
White	5			0	23.8205	Negative	#NAME?	0	78857.6					#NAME?
White	5			0	23.232	Negative	#NAME?	0	118804					#NAME?
White	5			0	23.5105	Negative	#NAME?	0	97858.7					#NAME?
White	5			0	23.074	Negative	#NAME?	0	132619					#NAME?
White	5			0	23.9017	Negative	#NAME?	0	74521.4					#NAME?
White	5			0	23.0439	Negative	#NAME?	0	135432					#NAME?
White	5			0	23.1776	Negative	#NAME?	0	123395					#NAME?
White	5			0	23.8218	Negative	#NAME?	0	78787.9					#NAME?
White	5			0	23.9775	Negative	#NAME?	0	70691.4					#NAME?
White	5			0	23.4021	Negative	#NAME?	0	105536					#NAME?
White	5			0	23.8139	Negative	#NAME?	0	79223.6					#NAME?
White	5			0	23.2287	Negative	#NAME?	0	119082					#NAME?
White	5			0	23.5959	Negative	#NAME?	0	92210.2					#NAME?
White	5			0	23.3886	Negative	#NAME?	0	106529					#NAME?
White	5			0	23.6281	Negative	#NAME?	0	90162.4					#NAME?
White	5			0	23.4861	Negative	#NAME?	0	99536.1					#NAME?
White	5			0	24.0476	Negative	#NAME?	0	67323.6					#NAME?
White	5			0	23.7062	Negative	#NAME?	0	85394.7					#NAME?
White	5			0	23.6079	Negative	#NAME?	0	91439.6					#NAME?
White	5			0	22.8105	Negative	#NAME?	0	159337					#NAME?
White	5			0	23.4553	Negative	#NAME?	0	101697					#NAME?
White	5			0	23.0563	Negative	#NAME?	0	134267					#NAME?
White	5			0	23.584	Negative	#NAME?	0	92975.2					#NAME?
White	5			0	23.4048	Negative	#NAME?	0	105337					#NAME?
White	5			0	23.2905	Negative	#NAME?	0	114063					#NAME?
White	5			0	23.2046	Negative	#NAME?	0	121093					#NAME?
White	2			0	24.3531	Negative	#NAME?	0	54423.1					#NAME?
Blue	5			0	22.5116	Negative	#NAME?	0	196205					#NAME?
Blue	5			0	22.5402	Negative	#NAME?	0	192328					#NAME?
Blue	5			0	22.5535	Negative	#NAME?	0	190558					#NAME?
Blue	5			0	22.5331	Negative	#NAME?	0	193283					#NAME?
Blue	5			0	22.8384	Negative	#NAME?	0	156265					#NAME?
Blue	5			0	22.4343	Negative	#NAME?	0	207052					#NAME?
Blue	5			0	23.3179	Negative	#NAME?	0	111909					#NAME?
Blue	5			0	23.0534	Negative	#NAME?	0	134540					#NAME?
Blue	5			0	23.7463	Negative	#NAME?	0	83038.7					#NAME?
Blue	5			0	23.2088	Negative	#NAME?	0	120740					#NAME?
Blue	5			0	23.444	Negative	#NAME?	0	102495					#NAME?
Blue	5			0	22.8942	Negative	#NAME?	0	150316					#NAME?
Blue	5			0	23.1323	Negative	#NAME?	0	127342					#NAME?
Blue	5			0	22.814	Negative	#NAME?	0	158948					#NAME?
Blue	5			0	23.0584	Negative	#NAME?	0	134068					#NAME?
Blue	5			0	22.5907	Negative	#NAME?	0	185683					#NAME?
Blue	5			0	23.2761	Negative	#NAME?	0	115212					#NAME?
Blue	5			0	23.1495	Negative	#NAME?	0	125830					#NAME?
Blue	5			0	22.8181	Negative	#NAME?	0	158495					#NAME?
Blue	5			0	22.9206	Negative	#NAME?	0	147577					#NAME?
Blue	5			0	23.4202	Negative	#NAME?	0	104214					#NAME?
Blue	5			0	23.3242	Negative	#NAME?	0	111413					#NAME?
Blue	5			0	23.2405	Negative	#NAME?	0	118104					#NAME?
Blue	5			0	0	Negative	#NAME?	0	0					#NAME?
Blue	5			0	0	Negative	#NAME?	0	0					#NAME?
Blue	5			0	0	Negative	#NAME?	0	0					#NAME?
Blue	5			0	0	Negative	#NAME?	0	0					#NAME?
Blue	5			0	0	Negative	#NAME?	0	0					#NAME?
Blue	5			0	0	Negative	#NAME?	0	0					#NAME?
Blue	5			0	36.2917	Negative	#NAME?	0	13.3					#NAME?
Blue	5			0	0	Negative	#NAME?	0	0					#NAME?
Blue	5			0	0	Negative	#NAME?	0	0					#NAME?
Blue	5			0	0	Negative	#NAME?	0	0					#NAME?
Blue	5			0	23.308	Negative	#NAME?	0	112678					#NAME?
Blue	5			0	23.3479	Negative	#NAME?	0	109590					#NAME?
Blue	5			0	23.0578	Negative	#NAME?	0	134129					#NAME?
Blue	5			0	22.5702	Negative	#NAME?	0	188360					#NAME?
Blue	5			0	22.5664	Negative	#NAME?	0	188856					#NAME?
Blue	5			0	22.2956	Negative	#NAME?	0	228048					#NAME?
Blue	5			0	22.9811	Negative	#NAME?	0	141487					#NAME?
Blue	5			0	23.3608	Negative	#NAME?	0	108615					#NAME?
Blue	5			0	23.0719	Negative	#NAME?	0	132818					#NAME?
Blue	5			0	23.3383	Negative	#NAME?	0	110326					#NAME?
Blue	5			0	22.8203	Negative	#NAME?	0	158255					#NAME?
Blue	5			0	23.1361	Negative	#NAME?	0	127012					#NAME?
Blue	5			0	22.6506	Negative	#NAME?	0	178103					#NAME?
Blue	5			0	23.0836	Negative	#NAME?	0	131741					#NAME?
Blue	5			0	23.3022	Negative	#NAME?	0	113134					#NAME?
Blue	5			0	22.5203	Negative	#NAME?	0	195014					#NAME?
Blue	5			0	22.3977	Negative	#NAME?	0	212405					#NAME?
Blue	5			0	23.1239	Negative	#NAME?	0	128093					#NAME?
Blue	5			0	22.1657	Negative	#NAME?	0	249650					#NAME?
Blue	5			0	23.1799	Negative	#NAME?	0	123194					#NAME?
Blue	5			0	22.7442	Negative	#NAME?	0	166868					#NAME?
Blue	4			0	22.5491	Negative	#NAME?	0	191150					#NAME?
Blue	3			0	24.3351	Negative	#NAME?	0	55107.3					#NAME?
White	5			0	23.4027	Negative	#NAME?	0	105488					#NAME?
White	5			0	24.0819	Negative	#NAME?	0	65736.2					#NAME?
Blue	5			0	23.082	Negative	#NAME?	0	131887					#NAME?
Blue	5			0	23.4135	Negative	#NAME?	0	104698					#NAME?
Blue	5			0	23.3381	Negative	#NAME?	0	110344					#NAME?
Blue	5			0	23.1875	Negative	#NAME?	0	122546					#NAME?
White	2			0	25.4196	Negative	#NAME?	0	25896.1					#NAME?
Blue	5			0	23.3219	Negative	#NAME?	0	111596					#NAME?
Orange	2			0	24.9063	Negative	#NAME?	0	37022.9					#NAME?
Blue	5			0	23.2953	Negative	#NAME?	0	113683					#NAME?
Blue	5			0	23.1825	Negative	#NAME?	0	122972					#NAME?
Blue	5			0	23.5503	Negative	#NAME?	0	95185					#NAME?
Blue	5			0	23.8473	Negative	#NAME?	0	77398.8					#NAME?
Blue	5			0	23.2869	Negative	#NAME?	0	114350					#NAME?
Blue	5			0	23.9725	Negative	#NAME?	0	70939.5					#NAME?
Blue	5			0	23.2995	Negative	#NAME?	0	113346					#NAME?
Blue	5			0	23.5415	Negative	#NAME?	0	95773.5					#NAME?
Blue	5			0	23.4466	Negative	#NAME?	0	102310					#NAME?
Blue	5			0	23.265	Negative	#NAME?	0	116102					#NAME?
Blue	5			0	23.9682	Negative	#NAME?	0	71152.7					#NAME?
Blue	5			0	24.121	Negative	#NAME?	0	63970.6					#NAME?
Blue	5			0	23.6386	Negative	#NAME?	0	89510.8					#NAME?
Blue	5			0	23.4265	Negative	#NAME?	0	103754					#NAME?
Blue	5			0	23.6244	Negative	#NAME?	0	90400.5					#NAME?
Blue	5			0	24.2143	Negative	#NAME?	0	59944.5					#NAME?
Blue	5			0	23.2524	Negative	#NAME?	0	117133					#NAME?
Blue	4			0	23.8093	Negative	#NAME?	0	79474.7					#NAME?
White	5			0	23.1315	Negative	#NAME?	0	127414					#NAME?
White	5			0	23.2121	Negative	#NAME?	0	120466					#NAME?
White	5			0	23.3546	Negative	#NAME?	0	109084					#NAME?
White	5			0	23.4775	Negative	#NAME?	0	100133					#NAME?
White	5			0	23.723	Negative	#NAME?	0	84399.2					#NAME?
White	5			0	23.1863	Negative	#NAME?	0	122648					#NAME?
White	5			0	22.9276	Negative	#NAME?	0	146859					#NAME?
White	5			0	23.5697	Negative	#NAME?	0	93906.6					#NAME?
White	5			0	23.2617	Negative	#NAME?	0	116371					#NAME?
White	5			0	23.4801	Negative	#NAME?	0	99951.1					#NAME?
White	5			0	24.0853	Negative	#NAME?	0	65578.8					#NAME?
White	1			0	24.5874	Negative	#NAME?	0	46227.6					#NAME?
Purple		5	Stage 1-2			Negative	#NAME?	0	0					#NAME?
Purple		5	Stage 1-2			Negative	#NAME?	0	0					#NAME?
Purple		5	Stage 1-2			Negative	#NAME?	0	0					#NAME?
Purple		5	Stage 1-2			Negative	#NAME?	0	0					#NAME?
Purple		5	Stage 1-2			Negative	#NAME?	0	0					#NAME?
Purple		5	Stage 1-2			Negative	#NAME?	0	0					#NAME?
Purple		5	Stage 1-2			Negative	#NAME?	0	0					#NAME?
Purple		5	Stage 1-2			Negative	#NAME?	0	0					#NAME?
Purple		5	Stage 1-2			Negative	#NAME?	0	0					#NAME?
Purple		5	Stage 1-2			Negative	#NAME?	0	0					#NAME?
Purple		5	Stage 3			Negative	#NAME?	0	0					#NAME?
Purple		5	Stage 3			Negative	#NAME?	0	0					#NAME?
Purple		5	Stage 3			Negative	#NAME?	0	0					#NAME?
Purple		5	Stage 3			Negative	#NAME?	0	0					#NAME?
Purple		5	Stage 3			Negative	#NAME?	0	0					#NAME?
Purple		5	Stage 3			Negative	#NAME?	0	0					#NAME?
Purple		5	Stage 3			Negative	#NAME?	0	0					#NAME?
Purple		5	Stage 3			Negative	#NAME?	0	0					#NAME?
Purple		5	Stage 3			Negative	#NAME?	0	0					#NAME?
Purple		5	Stage 3			Negative	#NAME?	0	0					#NAME?
Purple		5	Stage 3			Negative	#NAME?	0	0					#NAME?
Purple		5	Stage 3			Negative	#NAME?	0	0					#NAME?
Purple		5	Stage 3			Negative	#NAME?	0	0					#NAME?
Purple		5	Stage 3			Negative	#NAME?	0	0					#NAME?
Purple		5	Stage 3			Negative	#NAME?	0	0					#NAME?
Purple		5	Stage 3			Negative	#NAME?	0	0					#NAME?
Purple		5	Stage 3			Negative	#NAME?	0	0					#NAME?
Purple		5	Stage 3			Negative	#NAME?	0	0					#NAME?
Purple		5	Stage 3			Negative	#NAME?	0	0					#NAME?
Purple		4	Stage 3			Negative	#NAME?	0	0					#NAME?
Purple		5	Stage 4-5	0	24.0372	Negative	#NAME?	0	67812.5					#NAME?
Purple		5	Stage 4-5	0	25.0717	Negative	#NAME?	0	32994.5					#NAME?
Purple		5	Stage 4-5	0	23.7454	Negative	#NAME?	0	83091.6					#NAME?
Purple		4	Stage 4-5	0	23.6449	Negative	#NAME?	0	89118					#NAME?
Purple		5	Stage 1-2			Negative	#NAME?	0	0					#NAME?
Purple		5	Stage 3			Negative	#NAME?	0	0					#NAME?
Purple		5	Stage 3			Negative	#NAME?	0	0					#NAME?
Purple		5	Stage 3			Negative	#NAME?	0	0					#NAME?
Purple		5	Stage 3			Negative	#NAME?	0	0					#NAME?
Purple		5	Stage 4-5	0	24.525	Negative	#NAME?	0	48282.1					#NAME?
Purple		5	Stage 4-5	0	24.5943	Negative	#NAME?	0	46007.7					#NAME?
Purple		5	Stage 4-5	0	24.519	Negative	#NAME?	0	48484.5					#NAME?
Purple		5	Stage 4-5	0	25.3862	Negative	#NAME?	0	26505.5					#NAME?
Purple		5	Stage 1-2			Negative	#NAME?	0	0					#NAME?
Purple		4	Stage 1-2			Negative	#NAME?	0	0					#NAME?
Purple		5	Stage 3			Negative	#NAME?	0	0					#NAME?
Purple		5	Stage 3			Negative	#NAME?	0	0					#NAME?
Purple		5	Stage 3			Negative	#NAME?	0	0					#NAME?
Purple		3	Stage 3			Negative	#NAME?	0	0					#NAME?
Purple		2	Stage 4-5	0	27.3215	Negative	#NAME?	0	6887					#NAME?
Purple		5	Stage 1-2			Negative	#NAME?	0	0					#NAME?
Purple		5	Stage 1-2			Negative	#NAME?	0	0					#NAME?
Purple		5	Stage 1-2			Negative	#NAME?	0	0					#NAME?
Purple		1	Stage 1-2			Negative	#NAME?	0	0					#NAME?
Purple		5	Stage 3			Negative	#NAME?	0	0					#NAME?
Purple		5	Stage 3			Negative	#NAME?	0	0					#NAME?
Purple		4	Stage 3			Negative	#NAME?	0	0					#NAME?
Purple		5	Stage 4-5	0	23.815	Negative	#NAME?	0	79160.2					#NAME?
Purple		4	Stage 4-5	0	24.0935	Negative	#NAME?	0	65205.2					#NAME?
Purple		5	Stage 1-2			Negative	#NAME?	0	0					#NAME?
Purple		5	Stage 1-2			Negative	#NAME?	0	0					#NAME?
Purple		4	Stage 1-2			Negative	#NAME?	0	0					#NAME?
Purple		5	Stage 3			Negative	#NAME?	0	0					#NAME?
Purple		5	Stage 3			Negative	#NAME?	0	0					#NAME?
Purple		5	Stage 3			Negative	#NAME?	0	0					#NAME?
Purple		5	Stage 3			Negative	#NAME?	0	0					#NAME?
Purple		5	Stage 4-5	0	22.9146	Negative	#NAME?	0	148193					#NAME?
Purple		5	Stage 4-5	0	23.1209	Negative	#NAME?	0	128364					#NAME?
Purple		5	Stage 4-5	0	23.3176	Negative	#NAME?	0	111929					#NAME?
Purple		5	Stage 4-5	0	23.4433	Negative	#NAME?	0	102548					#NAME?
Purple		5	Stage 4-5	0	23.3597	Negative	#NAME?	0	108695					#NAME?
Purple		5	Stage 4-5	0	22.9057	Negative	#NAME?	0	149109					#NAME?
Purple		5	Stage 4-5	0	23.667	Negative	#NAME?	0	87754					#NAME?
Purple		5	Stage 1-2			Negative	#NAME?	0	0					#NAME?
Purple		4	Stage 1-2			Negative	#NAME?	0	0					#NAME?
Purple		3	Stage 3			Negative	#NAME?	0	0					#NAME?
Purple		5	Stage 4-5	0	24.1923	Negative	#NAME?	0	60870.4					#NAME?
Purple		5	Stage 4-5	0	23.5893	Negative	#NAME?	0	92632.8					#NAME?
Purple		5	Stage 1-2			Negative	#NAME?	0	0					#NAME?
Purple		5	Stage 1-2			Negative	#NAME?	0	0					#NAME?
Purple		1	Stage 3			Negative	#NAME?	0	0					#NAME?
Purple		5	Stage 4-5	0	24.054	Negative	#NAME?	0	67022.9					#NAME?
Purple		5	Stage 4-5	0	23.234	Negative	#NAME?	0	118636					#NAME?
Purple		5	Stage 4-5	0	23.9877	Negative	#NAME?	0	70189.2					#NAME?
Purple		5	Stage 4-5	0	23.66	Negative	#NAME?	0	88184					#NAME?
Purple		5	Stage 3			Negative	#NAME?	0	0					#NAME?
Orange	5			0	23.9273	Negative	#NAME?	0	73207					#NAME?
Orange	5			0	23.0768	Negative	#NAME?	0	132364					#NAME?
Orange	5			0	22.2589	Negative	#NAME?	0	233960					#NAME?
Orange	2			0	24.2497	Negative	#NAME?	0	58486.3					#NAME?
Blue	5			0	21.1461	Negative	#NAME?	0	507769					#NAME?
Blue	5			0	22.3964	Negative	#NAME?	0	212593					#NAME?
Blue	5			0	23.185	Negative	#NAME?	0	122754					#NAME?
Blue	5			0	23.1233	Negative	#NAME?	0	128143					#NAME?
Blue	5			0	23.1893	Negative	#NAME?	0	122387					#NAME?
Blue	5			0	22.3979	Negative	#NAME?	0	212368					#NAME?
Blue	5			0	22.363	Negative	#NAME?	0	217602					#NAME?
Blue	5			0	22.4196	Negative	#NAME?	0	209192					#NAME?
Blue	5			0	21.6856	Negative	#NAME?	0	348760					#NAME?
Blue	5			0	22.3638	Negative	#NAME?	0	217471					#NAME?
Blue	5			0	22.4499	Negative	#NAME?	0	204813					#NAME?
Blue	5			0	22.6806	Negative	#NAME?	0	174424					#NAME?
Blue	5			0	24.6433	Negative	#NAME?	0	44462.8					#NAME?
Blue	5			0	23.0222	Negative	#NAME?	0	137498					#NAME?
Blue	5			0	24.5548	Negative	#NAME?	0	47292.1					#NAME?
Blue	5			0	23.3308	Negative	#NAME?	0	110904					#NAME?
Blue	5			0	23.6998	Negative	#NAME?	0	85774.4					#NAME?
Blue	5			0	23.4323	Negative	#NAME?	0	103338					#NAME?
Blue	3			0	23.2685	Negative	#NAME?	0	115819					#NAME?
White	5			0	23.5684	Negative	#NAME?	0	93990.8					#NAME?
White	5			0	24.5399	Negative	#NAME?	0	47784					#NAME?
White	5			0	23.702	Negative	#NAME?	0	85640.6					#NAME?
White	5			0	24.2078	Negative	#NAME?	0	60216.9					#NAME?
White	1			0	23.471	Negative	#NAME?	0	100588					#NAME?
Orange	5			0	23.1951	Negative	#NAME?	0	121893					#NAME?
Orange	5			0	23.1593	Negative	#NAME?	0	124972					#NAME?
Orange	5			0	24.788	Negative	#NAME?	0	40202.5					#NAME?
Orange	3			0	24.0686	Negative	#NAME?	0	66348.4					#NAME?
Blue	5			0	23.1907	Negative	#NAME?	0	122269					#NAME?
Blue	5			0	25.3724	Negative	#NAME?	0	26761.6					#NAME?
Blue	5			0	24.4454	Negative	#NAME?	0	51033.3					#NAME?
Blue	5			0	24.4361	Negative	#NAME?	0	51365.7					#NAME?
Blue	5			0	25.3685	Negative	#NAME?	0	26834.4					#NAME?
Blue	5			0	23.0143	Negative	#NAME?	0	138252					#NAME?
Blue	5			0	23.8652	Negative	#NAME?	0	76441.6					#NAME?
Blue	5			0	24.1666	Negative	#NAME?	0	61971					#NAME?
Blue	5			0	22.8142	Negative	#NAME?	0	158923					#NAME?
Blue	5			0	24.8461	Negative	#NAME?	0	38608.2					#NAME?
Blue	5			0	24.5614	Negative	#NAME?	0	47073.9					#NAME?
Blue	5			0	23.2437	Negative	#NAME?	0	117844					#NAME?
Blue	5			0	23.4314	Negative	#NAME?	0	103405					#NAME?
Blue	5			0	24.0083	Negative	#NAME?	0	69190.5					#NAME?
Blue	5			0	24.3066	Negative	#NAME?	0	56211.9					#NAME?
Blue	2			0	23.5379	Negative	#NAME?	0	96011.9					#NAME?
White	5			0	24.1006	Negative	#NAME?	0	64883.5					#NAME?
White	5			0	24.0739	Negative	#NAME?	0	66103.8					#NAME?
White	3			0	23.6768	Negative	#NAME?	0	87159.2					#NAME?
Blue	2			0	24.0905	Negative	#NAME?	0	65340.1					#NAME?
Orange	2			0	23.1849	Negative	#NAME?	0	122768					#NAME?
Blue	5			0	24.0271	Negative	#NAME?	0	68293.3					#NAME?
Blue	5			0	24.5504	Negative	#NAME?	0	47436.2					#NAME?
Blue	1			0	24.3845	Negative	#NAME?	0	53245.9					#NAME?
White	1			0	24.5545	Negative	#NAME?	0	47302					#NAME?
Blue	1			0	23.2978	Negative	#NAME?	0	113485					#NAME?
White	1			0	23.3638	Negative	#NAME?	0	108384					#NAME?
Blue	1			0	22.8261	Negative	#NAME?	0	157618					#NAME?
White	4			0	23.1911	Negative	#NAME?	0	122233					#NAME?
Blue	2			0	23.4197	Negative	#NAME?	0	104245					#NAME?
Blue	2			0	24.226	Negative	#NAME?	0	59459.8					#NAME?
White	1			0	24.2261	Negative	#NAME?	0	59455.2					#NAME?
Blue	1			0	24.0784	Negative	#NAME?	0	65896.2					#NAME?
Blue	5			0	24.2226	Negative	#NAME?	0	59597.8					#NAME?
Blue	5			0	23.0364	Negative	#NAME?	0	136141					#NAME?
Blue	5			0	23.1811	Negative	#NAME?	0	123090					#NAME?
Blue	5			0	22.1938	Negative	#NAME?	0	244811					#NAME?
Blue	5			0	24.089	Negative	#NAME?	0	65409.1					#NAME?
Blue	5			0	24.1813	Negative	#NAME?	0	61338.6					#NAME?
Blue	5			0	23.1078	Negative	#NAME?	0	129537					#NAME?
Blue	5			0	23.7117	Negative	#NAME?	0	85066.9					#NAME?
Blue	5			0	23.5098	Negative	#NAME?	0	97910.4					#NAME?
Blue	5			0	23.2042	Negative	#NAME?	0	121131					#NAME?
Blue	3			0	23.7097	Negative	#NAME?	0	85183.3					#NAME?
White	5			0	25.1405	Negative	#NAME?	0	31450.3					#NAME?
White	5			0	24.1243	Negative	#NAME?	0	63823.4					#NAME?
White	5			0	24.1757	Negative	#NAME?	0	61579					#NAME?
White	1			0	22.8445	Negative	#NAME?	0	155605					#NAME?
Orange	4			0	23.2318	Negative	#NAME?	0	118825					#NAME?
White	2			0	23.0581	Negative	#NAME?	0	134103					#NAME?
Blue	5			0	23.7341	Negative	#NAME?	0	83749.7					#NAME?
Blue	5			0	23.5961	Negative	#NAME?	0	92199.6					#NAME?
Blue	1			0	24.3473	Negative	#NAME?	0	54640.5					#NAME?
White	5			0	23.7107	Negative	#NAME?	0	85123.4					#NAME?
White	5			0	24.0384	Negative	#NAME?	0	67757.1					#NAME?
White	5			0	23.4432	Negative	#NAME?	0	102557					#NAME?
White	2			0	24.4278	Negative	#NAME?	0	51662.6					#NAME?
Blue	5			0	22.6221	Negative	#NAME?	0	181672					#NAME?
Blue	5			0	23.771	Negative	#NAME?	0	81622.7					#NAME?
Blue	5			0	23.5339	Negative	#NAME?	0	96280.7					#NAME?
Blue	5			0	23.6632	Negative	#NAME?	0	87989.3					#NAME?
Blue	2			0	23.3196	Negative	#NAME?	0	111771					#NAME?
White	5			0	25.0345	Negative	#NAME?	0	33861					#NAME?
White	5			0	23.7359	Negative	#NAME?	0	83647.1					#NAME?
White	5			0	24.271	Negative	#NAME?	0	57625.9					#NAME?
White	5			0	23.6703	Negative	#NAME?	0	87553					#NAME?
White	5			0	23.4114	Negative	#NAME?	0	104853					#NAME?
White	5			0	21.7568	Negative	#NAME?	0	331888					#NAME?
White	5			0	22.5846	Negative	#NAME?	0	186484					#NAME?
White	5			0	22.5041	Negative	#NAME?	0	197233					#NAME?
White	5			0	22.2876	Negative	#NAME?	0	229329					#NAME?
White	5			0	21.7232	Negative	#NAME?	0	339738					#NAME?
White	1			0	22.2205	Negative	#NAME?	0	240304					#NAME?
Blue	5			0	22.6327	Negative	#NAME?	0	180335					#NAME?
Blue	5			0	25.0067	Negative	#NAME?	0	34522.1					#NAME?
Blue	5			0	25.2409	Negative	#NAME?	0	29327.1					#NAME?
Blue	5			0	23.3478	Negative	#NAME?	0	109603					#NAME?
Blue	5			0	23.5057	Negative	#NAME?	0	98184.5					#NAME?
Blue	5			0	23.5549	Negative	#NAME?	0	94882.6					#NAME?
Blue	5			0	23.3982	Negative	#NAME?	0	105823					#NAME?
Blue	5			0	21.7504	Negative	#NAME?	0	333369					#NAME?
Blue	5			0	22.9542	Negative	#NAME?	0	144165					#NAME?
Blue	5			0	22.5734	Negative	#NAME?	0	187944					#NAME?
Blue	5			0	23.0742	Negative	#NAME?	0	132605					#NAME?
Blue	5			0	23.3005	Negative	#NAME?	0	113268					#NAME?
Blue	1			0	26.2803	Negative	#NAME?	0	14220.4					#NAME?
White	5			0	22.9456	Negative	#NAME?	0	145024					#NAME?
White	5			0	23.5487	Negative	#NAME?	0	95293.9					#NAME?
White	5			0	23.1595	Negative	#NAME?	0	124959					#NAME?
White	5			0	23.2298	Negative	#NAME?	0	118991					#NAME?
Blue	5			0	24.0353	Negative	#NAME?	0	67902.8					#NAME?
Blue	5			0	23.1009	Negative	#NAME?	0	130161					#NAME?
Blue	5			0	22.0514	Negative	#NAME?	0	270316					#NAME?
Blue	5			0	22.3191	Negative	#NAME?	0	224353					#NAME?
Blue	5			0	22.3333	Negative	#NAME?	0	222144					#NAME?
Orange	5			0	22.2475	Negative	#NAME?	0	235824					#NAME?
Blue	5			0	21.9104	Negative	#NAME?	0	298223					#NAME?
Blue	5			0	22.1986	Negative	#NAME?	0	243991					#NAME?
Blue	5			0	22.171	Negative	#NAME?	0	248719					#NAME?
Blue	5			36.4097	22.1435	Positive	#NAME?	24.7	253527			3240	12940	Positive
Blue	5			0	22.278	Negative	#NAME?	0	230869					#NAME?
Blue	5			0	21.9878	Negative	#NAME?	0	282574					#NAME?
Blue	5			0	23.1127	Negative	#NAME?	0	129092					#NAME?
Blue	5			0	22.615	Negative	#NAME?	0	182578					#NAME?
Blue	5			0	22.5964	Negative	#NAME?	0	184950					#NAME?
Blue	5			0	21.9915	Negative	#NAME?	0	281834					#NAME?
Blue	5			0	22.194	Negative	#NAME?	0	244775					#NAME?
Blue	4			0	21.3184	Negative	#NAME?	0	450381					#NAME?
White	5			0	22.4206	Negative	#NAME?	0	209045					#NAME?
White	5			0	22.0379	Negative	#NAME?	0	272884					#NAME?
White	5			0	22.2012	Negative	#NAME?	0	243542					#NAME?
White	3			0	23.0066	Negative	#NAME?	0	138993					#NAME?
Blue	1			0	23.1616	Negative	#NAME?	0	124770					#NAME?
[truncated: 13,862 more rows]

## Sheet: Field0721_0423_single_nodav_adt
Sub ID #	# Adults	Nymphs	Nymph Stage	Run 1 Las multiplex	Run 1 WGLS-IC	qPCR Results	ddPCR Results	qPCR RNR Copy number	qPCR WG Copy number	ddPCR RNR Copy number	ddPCR WG Copy number	ddPCR RNR result	ddPCR WG result	ddPCR Results	ddPRC1-ddPCR2
Orange	5			26.0687	23.3679	Positive	#NAME?	24713	108073			0	0	#NAME?
Blue	5			25.9408	24.2839	Positive	#NAME?	26918.2	57108.6			0	12700	Negative
Blue	5			0	23.4738	Negative	#NAME?	0	100391					#NAME?
Orange	5			0	22.7343	Negative	#NAME?	0	168020					#NAME?
Blue	5			0	23.0532	Negative	#NAME?	0	134556					#NAME?
White	5			0	23.0913	Negative	#NAME?	0	131032					#NAME?
Blue	5			0	22.7674	Negative	#NAME?	0	164191					#NAME?
White	5			0	23.4103	Negative	#NAME?	0	104932					#NAME?
Blue	5			0	23.7788	Negative	#NAME?	0	81182.2					#NAME?
White	5			0	24.0706	Negative	#NAME?	0	66253.9					#NAME?
Orange	5			0	24.1152	Negative	#NAME?	0	64226.7					#NAME?
Blue	5			0	24.4985	Negative	#NAME?	0	49179.9					#NAME?
Blue	5			0	24.1536	Negative	#NAME?	0	62534.8					#NAME?
Orange	5			0	23.4785	Negative	#NAME?	0	100063					#NAME?
Orange	5			0	23.7525	Negative	#NAME?	0	82684.6					#NAME?
Blue	5			0	24.0373	Negative	#NAME?	0	67808.7					#NAME?
Blue	5			0	23.4098	Negative	#NAME?	0	104968					#NAME?
Blue	5			0	22.7716	Negative	#NAME?	0	163710					#NAME?
White	5			0	23.5705	Negative	#NAME?	0	93857					#NAME?
White	5			0	24.1075	Negative	#NAME?	0	64574.1					#NAME?
Orange	5			0	23.9191	Negative	#NAME?	0	73625.2					#NAME?
Blue	5			0	23.7723	Negative	#NAME?	0	81551.6					#NAME?
Blue	5			0	24.5323	Negative	#NAME?	0	48038.8					#NAME?
Blue	5			0	24.0445	Negative	#NAME?	0	67469					#NAME?
Blue	5			0	24.1499	Negative	#NAME?	0	62693.1					#NAME?
Blue	5			0	23.464	Negative	#NAME?	0	101083					#NAME?
Blue	5			0	22.8815	Negative	#NAME?	0	151648					#NAME?
Blue	5			0	22.7466	Negative	#NAME?	0	166588					#NAME?
Orange	5			0	23.2872	Negative	#NAME?	0	114328					#NAME?
Blue	5			0	23.8072	Negative	#NAME?	0	79595.2					#NAME?
Blue	5			0	24.4099	Negative	#NAME?	0	52311.5					#NAME?
Blue	5			0	24.0456	Negative	#NAME?	0	67419.1					#NAME?
Blue	5			0	23.1941	Negative	#NAME?	0	121985					#NAME?
White	5			0	23.4197	Negative	#NAME?	0	104244					#NAME?
Blue	5			0	23.5573	Negative	#NAME?	0	94724.9					#NAME?
Orange	5			0	26.1182	Negative	#NAME?	0	15920					#NAME?
White	4			0	23.517	Negative	#NAME?	0	97420.6					#NAME?
Blue	3			0	24.6345	Negative	#NAME?	0	44738.1					#NAME?
White	3			0	24.6224	Negative	#NAME?	0	45114.4					#NAME?
White	2			0	24.5761	Negative	#NAME?	0	46594.2					#NAME?
Blue	5			0	24.0064	Negative	#NAME?	0	69281.8					#NAME?
Blue	5			0	24.2092	Negative	#NAME?	0	60157.9					#NAME?
Blue	5			0	24.1838	Negative	#NAME?	0	61230.4					#NAME?
Blue	5			0	24.4997	Negative	#NAME?	0	49142.1					#NAME?
White	5			0	23.9723	Negative	#NAME?	0	70947.6					#NAME?
Orange	5			0	23.2969	Negative	#NAME?	0	113558					#NAME?
Blue	5			0	24.4142	Negative	#NAME?	0	52155.9					#NAME?
Blue	5			0	23.0734	Negative	#NAME?	0	132680					#NAME?
Blue	5			0	24.0865	Negative	#NAME?	0	65523.2					#NAME?
Blue	5			0	22.9601	Negative	#NAME?	0	143567					#NAME?
Blue	5			0	22.7194	Negative	#NAME?	0	169764					#NAME?
Blue	5			0	22.8564	Negative	#NAME?	0	154318					#NAME?
Orange	5			0	23.5008	Negative	#NAME?	0	98520.3					#NAME?
Orange	5			0	23.2307	Negative	#NAME?	0	118915					#NAME?
Orange	5			0	23.071	Negative	#NAME?	0	132898					#NAME?
Orange	5			0	23.4696	Negative	#NAME?	0	100688					#NAME?
Orange	5			0	23.5139	Negative	#NAME?	0	97629.4					#NAME?
Orange	5			0	24.0203	Negative	#NAME?	0	68614.9					#NAME?
Orange	5			0	23.9271	Negative	#NAME?	0	73215.5					#NAME?
Blue	5			0	24.7576	Negative	#NAME?	0	41062.3					#NAME?
Blue	5			0	23.5033	Negative	#NAME?	0	98350.8					#NAME?
Blue	5			0	23.9402	Negative	#NAME?	0	72550.2					#NAME?
Blue	5			0	23.3095	Negative	#NAME?	0	112564					#NAME?
Blue	5			0	23.5577	Negative	#NAME?	0	94699					#NAME?
Blue	5			0	23.5656	Negative	#NAME?	0	94177					#NAME?
Blue	5			0	23.3098	Negative	#NAME?	0	112543					#NAME?
Blue	5			0	24.1477	Negative	#NAME?	0	62789.8					#NAME?
Blue	5			0	23.4268	Negative	#NAME?	0	103737					#NAME?
Blue	5			0	23.0888	Negative	#NAME?	0	131262					#NAME?
White	5			0	23.5701	Negative	#NAME?	0	93883.4					#NAME?
White	5			0	23.0778	Negative	#NAME?	0	132271					#NAME?
White	5			0	24.1168	Negative	#NAME?	0	64155.3					#NAME?
White	5			0	23.2234	Negative	#NAME?	0	119517					#NAME?
White	5			0	23.4986	Negative	#NAME?	0	98671.2					#NAME?
White	5			0	23.4265	Negative	#NAME?	0	103756					#NAME?
White	5			0	23.173	Negative	#NAME?	0	123790					#NAME?
Blue	5			0	23.0065	Negative	#NAME?	0	139007					#NAME?
Blue	5			0	24.0977	Negative	#NAME?	0	65014.2					#NAME?
Blue	5			0	23.9126	Negative	#NAME?	0	73958					#NAME?
Blue	5			0	23.8014	Negative	#NAME?	0	79912.4					#NAME?
Blue	5			0	24.0842	Negative	#NAME?	0	65628.9					#NAME?
Blue	5			0	23.2916	Negative	#NAME?	0	113971					#NAME?
Blue	5			0	23.724	Negative	#NAME?	0	84342.5					#NAME?
White	5			0	23.7099	Negative	#NAME?	0	85171.3					#NAME?
White	5			0	23.3753	Negative	#NAME?	0	107520					#NAME?
Orange	5			0	22.9664	Negative	#NAME?	0	142941					#NAME?
Orange	5			0	23.5565	Negative	#NAME?	0	94774					#NAME?
Orange	5			0	22.6689	Negative	#NAME?	0	175847					#NAME?
Orange	5			0	23.0318	Negative	#NAME?	0	136578					#NAME?
Orange	5			0	23.0857	Negative	#NAME?	0	131548					#NAME?
Blue	5			0	22.3452	Negative	#NAME?	0	220302					#NAME?
Blue	5			0	22.3203	Negative	#NAME?	0	224164					#NAME?
Blue	5			0	22.8758	Negative	#NAME?	0	152247					#NAME?
Blue	5			0	24.1699	Negative	#NAME?	0	61829.2					#NAME?
Blue	5			0	23.9891	Negative	#NAME?	0	70125.2					#NAME?
Blue	5			0	23.1669	Negative	#NAME?	0	124314					#NAME?
Blue	5			0	22.6512	Negative	#NAME?	0	178029					#NAME?
Blue	5			0	23.0377	Negative	#NAME?	0	136020					#NAME?
Blue	5			0	22.8217	Negative	#NAME?	0	158094					#NAME?
White	5			0	23.1996	Negative	#NAME?	0	121517					#NAME?
White	5			0	23.5534	Negative	#NAME?	0	94977					#NAME?
White	5			0	22.7654	Negative	#NAME?	0	164422					#NAME?
White	5			0	23.7389	Negative	#NAME?	0	83470					#NAME?
White	5			0	23.8506	Negative	#NAME?	0	77225					#NAME?
White	5			0	23.5422	Negative	#NAME?	0	95722.3					#NAME?
Orange	5			0	23.7572	Negative	#NAME?	0	82414.3					#NAME?
Orange	5			0	23.401	Negative	#NAME?	0	105617					#NAME?
Orange	5			0	23.1451	Negative	#NAME?	0	126216					#NAME?
Blue	5			0	23.8345	Negative	#NAME?	0	78094.9					#NAME?
Blue	5			0	22.9771	Negative	#NAME?	0	141886					#NAME?
Blue	5			0	23.9524	Negative	#NAME?	0	71937.7					#NAME?
Blue	5			0	23.5109	Negative	#NAME?	0	97830.9					#NAME?
Blue	5			0	22.5211	Negative	#NAME?	0	194906					#NAME?
Blue	5			0	23.6307	Negative	#NAME?	0	90004.5					#NAME?
Blue	5			0	23.5579	Negative	#NAME?	0	94682.2					#NAME?
Blue	5			0	24.3457	Negative	#NAME?	0	54704.2					#NAME?
Blue	5			0	24.9305	Negative	#NAME?	0	36403.2					#NAME?
White	5			0	23.7657	Negative	#NAME?	0	81929					#NAME?
White	5			0	23.2993	Negative	#NAME?	0	113366					#NAME?
White	5			0	23.8402	Negative	#NAME?	0	77785.7					#NAME?
White	5			0	23.4651	Negative	#NAME?	0	101002					#NAME?
White	5			0	24.1902	Negative	#NAME?	0	60959.3					#NAME?
White	5			0	24.1664	Negative	#NAME?	0	61979.8					#NAME?
Orange	5			0	23.233	Negative	#NAME?	0	118718					#NAME?
Orange	5			0	23.3769	Negative	#NAME?	0	107402					#NAME?
Orange	5			0	23.1799	Negative	#NAME?	0	123198					#NAME?
Orange	5			0	23.5522	Negative	#NAME?	0	95056.6					#NAME?
Orange	5			0	24.0113	Negative	#NAME?	0	69045.6					#NAME?
Orange	5			0	23.6855	Negative	#NAME?	0	86631.1					#NAME?
Orange	5			0	23.7695	Negative	#NAME?	0	81710.1					#NAME?
Orange	5			0	23.8419	Negative	#NAME?	0	77693.7					#NAME?
Orange	5			0	24.2636	Negative	#NAME?	0	57922					#NAME?
Orange	5			0	24.23	Negative	#NAME?	0	59294.4					#NAME?
Orange	5			0	23.7853	Negative	#NAME?	0	80817.2					#NAME?
Orange	5			0	24.305	Negative	#NAME?	0	56276.3					#NAME?
Orange	5			0	24.0263	Negative	#NAME?	0	68329.5					#NAME?
Orange	5			0	24.303	Negative	#NAME?	0	56352.5					#NAME?
Orange	5			0	23.9767	Negative	#NAME?	0	70731.8					#NAME?
Orange	5			0	24.0787	Negative	#NAME?	0	65879.6					#NAME?
Orange	5			0	23.3016	Negative	#NAME?	0	113181					#NAME?
Orange	5			0	23.4803	Negative	#NAME?	0	99942.5					#NAME?
Orange	5			0	23.7498	Negative	#NAME?	0	82838.7					#NAME?
Orange	5			0	23.4539	Negative	#NAME?	0	101797					#NAME?
Blue	5			0	23.5543	Negative	#NAME?	0	94921.5					#NAME?
Blue	5			0	24.2299	Negative	#NAME?	0	59299.1					#NAME?
Blue	5			0	24.0622	Negative	#NAME?	0	66643.7					#NAME?
Blue	5			0	24.42	Negative	#NAME?	0	51944.4					#NAME?
Blue	5			0	24.5954	Negative	#NAME?	0	45971.9					#NAME?
Blue	5			0	24.2769	Negative	#NAME?	0	57386.2					#NAME?
Blue	5			0	23.8777	Negative	#NAME?	0	75781.9					#NAME?
Blue	5			0	23.6054	Negative	#NAME?	0	91603.3					#NAME?
Blue	5			0	24.2573	Negative	#NAME?	0	58178					#NAME?
Blue	5			0	23.7767	Negative	#NAME?	0	81298.9					#NAME?
Blue	5			0	23.3233	Negative	#NAME?	0	111484					#NAME?
White	5			0	24.1847	Negative	#NAME?	0	61193.9					#NAME?
White	5			0	24.6626	Negative	#NAME?	0	43870.2					#NAME?
White	5			0	23.6797	Negative	#NAME?	0	86981					#NAME?
White	5			0	24.0878	Negative	#NAME?	0	65463.7					#NAME?
White	5			0	23.876	Negative	#NAME?	0	75867.8					#NAME?
White	5			0	24.1304	Negative	#NAME?	0	63551.3					#NAME?
White	5			0	24.3159	Negative	#NAME?	0	55849					#NAME?
White	5			0	24.0244	Negative	#NAME?	0	68418.6					#NAME?
Orange	5			0	23.4733	Negative	#NAME?	0	100430					#NAME?
Orange	5			0	23.5014	Negative	#NAME?	0	98480.9					#NAME?
Orange	5			0	23.1572	Negative	#NAME?	0	125159					#NAME?
Orange	5			0	23.9702	Negative	#NAME?	0	71052.3					#NAME?
Orange	5			0	23.5088	Negative	#NAME?	0	97975.1					#NAME?
Orange	5			0	24.3207	Negative	#NAME?	0	55664.9					#NAME?
Orange	5			0	23.7903	Negative	#NAME?	0	80534.3					#NAME?
Orange	5			0	23.9666	Negative	#NAME?	0	71230					#NAME?
Orange	5			0	23.0935	Negative	#NAME?	0	130832					#NAME?
Orange	5			0	23.9723	Negative	#NAME?	0	70948.1					#NAME?
Orange	5			0	23.6388	Negative	#NAME?	0	89495.5					#NAME?
Orange	5			0	23.8218	Negative	#NAME?	0	78788.9					#NAME?
Orange	5			0	23.832	Negative	#NAME?	0	78232.6					#NAME?
Orange	5			0	23.3962	Negative	#NAME?	0	105964					#NAME?
Orange	5			0	23.8565	Negative	#NAME?	0	76908.5					#NAME?
Orange	5			0	24.4093	Negative	#NAME?	0	52334.5					#NAME?
Orange	5			0	24.0135	Negative	#NAME?	0	68939.3					#NAME?
Orange	5			0	23.4462	Negative	#NAME?	0	102338					#NAME?
Orange	5			0	23.5972	Negative	#NAME?	0	92126					#NAME?
Blue	5			0	23.6928	Negative	#NAME?	0	86192.8					#NAME?
Blue	5			0	24.5976	Negative	#NAME?	0	45903					#NAME?
Blue	5			0	24.0558	Negative	#NAME?	0	66940.6					#NAME?
Blue	5			0	23.989	Negative	#NAME?	0	70129.4					#NAME?
Blue	5			0	23.6382	Negative	#NAME?	0	89532.4					#NAME?
Blue	5			0	23.538	Negative	#NAME?	0	96001.7					#NAME?
Blue	5			0	24.0708	Negative	#NAME?	0	66243.2					#NAME?
Blue	5			0	23.1142	Negative	#NAME?	0	128963					#NAME?
Blue	5			0	23.5754	Negative	#NAME?	0	93537.4					#NAME?
Blue	5			0	24.2336	Negative	#NAME?	0	59143.6					#NAME?
Blue	5			0	24.2511	Negative	#NAME?	0	58429.6					#NAME?
Blue	5			0	24.1553	Negative	#NAME?	0	62460.7					#NAME?
Blue	5			0	24.0789	Negative	#NAME?	0	65874.1					#NAME?
Blue	5			0	23.6132	Negative	#NAME?	0	91106.2					#NAME?
Blue	5			0	24.2367	Negative	#NAME?	0	59017.1					#NAME?
Blue	5			0	23.2592	Negative	#NAME?	0	116579					#NAME?
Blue	5			0	24.1263	Negative	#NAME?	0	63732.9					#NAME?
Blue	5			0	24.0891	Negative	#NAME?	0	65406.2					#NAME?
Blue	5			0	23.5572	Negative	#NAME?	0	94730.1					#NAME?
Blue	5			0	24.881	Negative	#NAME?	0	37681.5					#NAME?
Blue	5			0	23.8306	Negative	#NAME?	0	78307.3					#NAME?
Blue	5			0	23.2931	Negative	#NAME?	0	113859					#NAME?
Blue	5			0	23.3899	Negative	#NAME?	0	106433					#NAME?
Blue	5			0	23.6917	Negative	#NAME?	0	86257.6					#NAME?
Blue	5			0	23.4635	Negative	#NAME?	0	101117					#NAME?
Blue	5			0	24.428	Negative	#NAME?	0	51655					#NAME?
Blue	5			0	23.3715	Negative	#NAME?	0	107804					#NAME?
Blue	5			0	23.6929	Negative	#NAME?	0	86187.8					#NAME?
Blue	5			0	23.9372	Negative	#NAME?	0	72706.2					#NAME?
Blue	5			0	23.2864	Negative	#NAME?	0	114386					#NAME?
Blue	5			0	23.6811	Negative	#NAME?	0	86898.1					#NAME?
Blue	5			0	23.7005	Negative	#NAME?	0	85732.8					#NAME?
White	5			0	23.662	Negative	#NAME?	0	88064.5					#NAME?
White	5			0	23.3478	Negative	#NAME?	0	109603					#NAME?
White	5			0	23.057	Negative	#NAME?	0	134205					#NAME?
White	5			0	24.0938	Negative	#NAME?	0	65190.8					#NAME?
White	5			0	23.1741	Negative	#NAME?	0	123692					#NAME?
White	5			0	23.9751	Negative	#NAME?	0	70811.6					#NAME?
White	5			0	23.3665	Negative	#NAME?	0	108185					#NAME?
White	5			0	23.1192	Negative	#NAME?	0	128517					#NAME?
White	5			0	24.0387	Negative	#NAME?	0	67740.3					#NAME?
White	5			0	22.9427	Negative	#NAME?	0	145316					#NAME?
White	5			0	23.9402	Negative	#NAME?	0	72551					#NAME?
White	5			0	22.6036	Negative	#NAME?	0	184026					#NAME?
White	5			0	25.4089	Negative	#NAME?	0	26089.1					#NAME?
White	5			0	25.4513	Negative	#NAME?	0	25330.5					#NAME?
White	5			0	23.352	Negative	#NAME?	0	109284					#NAME?
Orange	5			0	23.6908	Negative	#NAME?	0	86312.7					#NAME?
Orange	5			0	23.6736	Negative	#NAME?	0	87354.5					#NAME?
Orange	5			0	24.1836	Negative	#NAME?	0	61239.4					#NAME?
Orange	5			0	23.5875	Negative	#NAME?	0	92750.2					#NAME?
Orange	5			0	23.8743	Negative	#NAME?	0	75961.7					#NAME?
Orange	5			0	24.28	Negative	#NAME?	0	57263.4					#NAME?
Orange	5			0	24.3635	Negative	#NAME?	0	54030.9					#NAME?
Orange	5			0	24.0833	Negative	#NAME?	0	65671.5					#NAME?
Orange	5			0	23.6485	Negative	#NAME?	0	88893.4					#NAME?
Orange	5			0	25.4641	Negative	#NAME?	0	25105.7					#NAME?
Orange	5			0	24.0835	Negative	#NAME?	0	65660.1					#NAME?
Orange	5			0	23.3103	Negative	#NAME?	0	112497					#NAME?
Orange	5			0	23.5155	Negative	#NAME?	0	97520.6					#NAME?
Orange	5			0	23.9292	Negative	#NAME?	0	73107.6					#NAME?
Orange	5			0	24.3252	Negative	#NAME?	0	55490.4					#NAME?
Orange	5			0	24.0687	Negative	#NAME?	0	66340.3					#NAME?
Orange	5			0	24.2686	Negative	#NAME?	0	57722.5					#NAME?
Orange	5			0	23.6675	Negative	#NAME?	0	87725.8					#NAME?
Orange	5			0	23.477	Negative	#NAME?	0	100171					#NAME?
Orange	5			0	24.7884	Negative	#NAME?	0	40191.3					#NAME?
Blue	5			0	23.9698	Negative	#NAME?	0	71073					#NAME?
Blue	5			0	23.806	Negative	#NAME?	0	79662					#NAME?
Blue	5			0	23.9396	Negative	#NAME?	0	72580.7					#NAME?
Blue	5			0	23.4162	Negative	#NAME?	0	104505					#NAME?
Blue	5			0	24.2206	Negative	#NAME?	0	59683.8					#NAME?
Blue	5			0	24.0607	Negative	#NAME?	0	66713.6					#NAME?
Blue	5			0	23.9108	Negative	#NAME?	0	74051.5					#NAME?
Blue	5			0	23.9071	Negative	#NAME?	0	74246					#NAME?
Blue	5			0	23.8754	Negative	#NAME?	0	75902.8					#NAME?
Blue	5			0	24.0371	Negative	#NAME?	0	67816.6					#NAME?
Blue	5			0	24.0689	Negative	#NAME?	0	66333.4					#NAME?
Blue	5			0	24.3654	Negative	#NAME?	0	53958.4					#NAME?
Blue	5			0	24.063	Negative	#NAME?	0	66607.2					#NAME?
Blue	5			0	24.0805	Negative	#NAME?	0	65796.7					#NAME?
Blue	5			0	23.7936	Negative	#NAME?	0	80351.7					#NAME?
White	5			0	23.3619	Negative	#NAME?	0	108530					#NAME?
White	5			0	23.337	Negative	#NAME?	0	110431					#NAME?
White	5			0	23.5274	Negative	#NAME?	0	96714.6					#NAME?
White	5			0	24.0808	Negative	#NAME?	0	65785.9					#NAME?
White	5			0	23.9394	Negative	#NAME?	0	72590.9					#NAME?
White	5			0	23.1053	Negative	#NAME?	0	129766					#NAME?
White	5			0	23.3714	Negative	#NAME?	0	107814					#NAME?
Orange	5			0	24.1459	Negative	#NAME?	0	62871.2					#NAME?
Orange	5			0	23.6952	Negative	#NAME?	0	86051					#NAME?
Orange	5			0	24.1791	Negative	#NAME?	0	61433.5					#NAME?
Orange	5			0	23.9666	Negative	#NAME?	0	71230.9					#NAME?
Orange	5			0	23.8982	Negative	#NAME?	0	74707.4					#NAME?
Orange	5			0	23.8796	Negative	#NAME?	0	75681.5					#NAME?
Orange	5			0	23.1937	Negative	#NAME?	0	122015					#NAME?
Orange	5			0	24.6152	Negative	#NAME?	0	45343.2					#NAME?
Orange	5			0	24.0237	Negative	#NAME?	0	68451.9					#NAME?
Orange	5			0	23.5051	Negative	#NAME?	0	98227.4					#NAME?
Orange	5			0	23.9271	Negative	#NAME?	0	73215.4					#NAME?
Orange	5			0	23.4563	Negative	#NAME?	0	101623					#NAME?
Orange	5			0	24.2956	Negative	#NAME?	0	56647.1					#NAME?
Orange	5			0	23.8734	Negative	#NAME?	0	76008.6					#NAME?
Orange	5			0	23.2778	Negative	#NAME?	0	115078					#NAME?
Orange	5			0	23.8392	Negative	#NAME?	0	77837.9					#NAME?
Orange	5			0	23.7305	Negative	#NAME?	0	83961.7					#NAME?
Orange	5			0	23.2796	Negative	#NAME?	0	114935					#NAME?
Orange	5			0	23.4175	Negative	#NAME?	0	104406					#NAME?
Orange	5			0	23.3763	Negative	#NAME?	0	107450					#NAME?
Blue	5			0	23.5212	Negative	#NAME?	0	97131.9					#NAME?
Blue	5			0	23.0743	Negative	#NAME?	0	132598					#NAME?
Blue	5			0	25.2062	Negative	#NAME?	0	30043.8					#NAME?
Blue	5			0	24.4155	Negative	#NAME?	0	52108.5					#NAME?
Blue	5			0	24.4999	Negative	#NAME?	0	49132.1					#NAME?
Blue	5			0	24.1046	Negative	#NAME?	0	64702.8					#NAME?
Blue	5			0	24.0489	Negative	#NAME?	0	67262.4					#NAME?
Blue	5			0	25.5551	Negative	#NAME?	0	23563.3					#NAME?
Blue	5			0	24.7413	Negative	#NAME?	0	41530.4					#NAME?
Blue	5			0	24.1415	Negative	#NAME?	0	63063.6					#NAME?
Blue	5			0	23.5636	Negative	#NAME?	0	94310.9					#NAME?
Blue	5			0	23.6193	Negative	#NAME?	0	90720.9					#NAME?
Blue	5			0	23.8344	Negative	#NAME?	0	78100					#NAME?
White	5			0	23.8529	Negative	#NAME?	0	77099.9					#NAME?
White	5			0	24.3275	Negative	#NAME?	0	55399.8					#NAME?
Orange	5			0	24.6097	Negative	#NAME?	0	45515.5					#NAME?
Orange	5			0	23.7379	Negative	#NAME?	0	83526.8					#NAME?
Orange	5			0	24.1045	Negative	#NAME?	0	64707					#NAME?
Orange	5			0	23.4701	Negative	#NAME?	0	100652					#NAME?
Blue	5			0	26.4809	Negative	#NAME?	0	12367.2					#NAME?
Blue	5			0	23.6747	Negative	#NAME?	0	87289.1					#NAME?
Blue	5			0	25.1602	Negative	#NAME?	0	31022.9					#NAME?
Blue	5			0	24.2938	Negative	#NAME?	0	56716.2					#NAME?
Blue	5			0	24.237	Negative	#NAME?	0	59004.7					#NAME?
Blue	5			0	23.9462	Negative	#NAME?	0	72247.5					#NAME?
Blue	5			0	23.4466	Negative	#NAME?	0	102314					#NAME?
Blue	5			0	24.0242	Negative	#NAME?	0	68430					#NAME?
Blue	5			0	24.9784	Negative	#NAME?	0	35208.7					#NAME?
Blue	5			0	23.7764	Negative	#NAME?	0	81321.3					#NAME?
Blue	5			0	23.9859	Negative	#NAME?	0	70278.1					#NAME?
Blue	5			0	24.0548	Negative	#NAME?	0	66984.9					#NAME?
White	5			0	23.7953	Negative	#NAME?	0	80255.9					#NAME?
Orange	5			0	24.2067	Negative	#NAME?	0	60262.6					#NAME?
Blue	5			0	24.2108	Negative	#NAME?	0	60089.8					#NAME?
Blue	5			0	23.8561	Negative	#NAME?	0	76928.1					#NAME?
Blue	5			0	23.7746	Negative	#NAME?	0	81422.4					#NAME?
Blue	5			0	23.2418	Negative	#NAME?	0	118000					#NAME?
Blue	5			0	23.4046	Negative	#NAME?	0	105350					#NAME?
Blue	5			0	24.2202	Negative	#NAME?	0	59700.4					#NAME?
Blue	5			0	23.6372	Negative	#NAME?	0	89594.2					#NAME?
Blue	5			0	23.6189	Negative	#NAME?	0	90742.3					#NAME?
Blue	5			0	23.3197	Negative	#NAME?	0	111769					#NAME?
Blue	5			0	23.1129	Negative	#NAME?	0	129075					#NAME?
Blue	5			0	23.2016	Negative	#NAME?	0	121350					#NAME?
Blue	5			0	23.3643	Negative	#NAME?	0	108350					#NAME?
Blue	5			0	24.0243	Negative	#NAME?	0	68423.5					#NAME?
Blue	5			0	23.9435	Negative	#NAME?	0	72387.1					#NAME?
Blue	5			0	23.1296	Negative	#NAME?	0	127588					#NAME?
Blue	5			0	23.1524	Negative	#NAME?	0	125575					#NAME?
Blue	5			0	23.9495	Negative	#NAME?	0	72085.6					#NAME?
Blue	5			0	23.2381	Negative	#NAME?	0	118304					#NAME?
Blue	5			0	23.8101	Negative	#NAME?	0	79431					#NAME?
Blue	5			0	23.5986	Negative	#NAME?	0	92033.8					#NAME?
Blue	5			0	23.1428	Negative	#NAME?	0	126418					#NAME?
Blue	5			0	24.0129	Negative	#NAME?	0	68971.5					#NAME?
Blue	5			0	24.1839	Negative	#NAME?	0	61226.1					#NAME?
Blue	5			0	25.2259	Negative	#NAME?	0	29635.4					#NAME?
Blue	5			0	24.0024	Negative	#NAME?	0	69476.6					#NAME?
Blue	5			0	23.1561	Negative	#NAME?	0	125253					#NAME?
Blue	5			0	23.2201	Negative	#NAME?	0	119790					#NAME?
Blue	5			0	24.2079	Negative	#NAME?	0	60212.9					#NAME?
Blue	5			0	23.6478	Negative	#NAME?	0	88936.7					#NAME?
Blue	5			0	23.4346	Negative	#NAME?	0	103173					#NAME?
Blue	5			0	23.3717	Negative	#NAME?	0	107794					#NAME?
Blue	5			0	23.4092	Negative	#NAME?	0	105014					#NAME?
Blue	5			0	23.8838	Negative	#NAME?	0	75459.3					#NAME?
White	5			0	24.6549	Negative	#NAME?	0	44105.4					#NAME?
White	5			0	24.1937	Negative	#NAME?	0	60812.2					#NAME?
White	5			0	23.2818	Negative	#NAME?	0	114756					#NAME?
White	5			0	23.7261	Negative	#NAME?	0	84218.5					#NAME?
White	5			0	23.7236	Negative	#NAME?	0	84363.8					#NAME?
Orange	5			0	23.9936	Negative	#NAME?	0	69904.3					#NAME?
Orange	5			0	24.7205	Negative	#NAME?	0	42135.5					#NAME?
Blue	5			0	24.3865	Negative	#NAME?	0	53169.3					#NAME?
Blue	5			0	23.7066	Negative	#NAME?	0	85369.8					#NAME?
Blue	5			0	25.335	Negative	#NAME?	0	27467.8					#NAME?
Blue	5			0	24.3119	Negative	#NAME?	0	56006.5					#NAME?
Blue	5			0	23.5258	Negative	#NAME?	0	96820.4					#NAME?
Blue	5			0	23.8012	Negative	#NAME?	0	79925.8					#NAME?
Blue	5			0	24.216	Negative	#NAME?	0	59872.6					#NAME?
Blue	5			0	24.4325	Negative	#NAME?	0	51494.2					#NAME?
White	5			0	23.6141	Negative	#NAME?	0	91047.4					#NAME?
Orange	5			0	24.0383	Negative	#NAME?	0	67760.1					#NAME?
Orange	5			0	24.1643	Negative	#NAME?	0	62070.9					#NAME?
Blue	5			0	25.0185	Negative	#NAME?	0	34240.9					#NAME?
Blue	5			0	22.6265	Negative	#NAME?	0	181113					#NAME?
Blue	5			0	23.8536	Negative	#NAME?	0	77060.2					#NAME?
Blue	5			0	24.2828	Negative	#NAME?	0	57152.3					#NAME?
Blue	5			0	24.4405	Negative	#NAME?	0	51208.9					#NAME?
Blue	5			0	23.3547	Negative	#NAME?	0	109077					#NAME?
Blue	5			0	23.8835	Negative	#NAME?	0	75475.6					#NAME?
Blue	5			0	24.0645	Negative	#NAME?	0	66535.8					#NAME?
Blue	5			0	23.2697	Negative	#NAME?	0	115730					#NAME?
Blue	5			0	23.959	Negative	#NAME?	0	71610.9					#NAME?
Blue	5			0	23.8092	Negative	#NAME?	0	79484.6					#NAME?
Blue	5			0	24.7192	Negative	#NAME?	0	42174.9					#NAME?
Blue	5			0	23.1203	Negative	#NAME?	0	128411					#NAME?
Blue	5			0	24.2338	Negative	#NAME?	0	59136.1					#NAME?
Blue	5			0	23.6118	Negative	#NAME?	0	91195.1					#NAME?
Blue	5			0	24.3713	Negative	#NAME?	0	53736.3					#NAME?
Blue	5			0	23.3873	Negative	#NAME?	0	106630					#NAME?
Blue	5			0	23.2924	Negative	#NAME?	0	113915					#NAME?
Blue	5			0	23.1708	Negative	#NAME?	0	123981					#NAME?
Blue	5			0	24.3433	Negative	#NAME?	0	54795.2					#NAME?
Blue	5			0	23.7183	Negative	#NAME?	0	84676.9					#NAME?
Blue	5			0	23.3255	Negative	#NAME?	0	111312					#NAME?
Blue	5			0	23.3469	Negative	#NAME?	0	109667					#NAME?
Blue	5			0	23.1385	Negative	#NAME?	0	126796					#NAME?
Blue	5			0	23.6046	Negative	#NAME?	0	91653.3					#NAME?
Blue	5			0	23.2247	Negative	#NAME?	0	119407					#NAME?
Blue	5			0	24.8464	Negative	#NAME?	0	38598.9					#NAME?
Blue	5			0	24.0262	Negative	#NAME?	0	68336.2					#NAME?
Blue	5			0	23.3567	Negative	#NAME?	0	108925					#NAME?
Blue	5			0	23.3387	Negative	#NAME?	0	110294					#NAME?
Blue	5			0	23.5705	Negative	#NAME?	0	93853.6					#NAME?
Blue	5			0	23.9522	Negative	#NAME?	0	71949.2					#NAME?
Blue	5			0	23.659	Negative	#NAME?	0	88244.7					#NAME?
Blue	5			0	23.1484	Negative	#NAME?	0	125931					#NAME?
Blue	5			0	23.3638	Negative	#NAME?	0	108388					#NAME?
Blue	5			0	23.4515	Negative	#NAME?	0	101963					#NAME?
Blue	5			0	23.6149	Negative	#NAME?	0	90996.4					#NAME?
White	5			0	23.4814	Negative	#NAME?	0	99862.8					#NAME?
Orange	5			0	23.3868	Negative	#NAME?	0	106661					#NAME?
Orange	5			0	24.115	Negative	#NAME?	0	64238.6					#NAME?
Orange	5			0	24.1242	Negative	#NAME?	0	63826					#NAME?
Orange	5			0	23.4971	Negative	#NAME?	0	98778.1					#NAME?
Orange	5			0	24.4183	Negative	#NAME?	0	52005.1					#NAME?
Orange	5			0	24.5719	Negative	#NAME?	0	46731.7					#NAME?
Orange	5			0	23.1093	Negative	#NAME?	0	129405					#NAME?
Orange	5			0	23.1755	Negative	#NAME?	0	123574					#NAME?
Blue	5			0	23.4833	Negative	#NAME?	0	99731.8					#NAME?
Blue	5			0	23.4031	Negative	#NAME?	0	105458					#NAME?
Blue	5			0	24.6328	Negative	#NAME?	0	44789.6					#NAME?
Blue	5			0	22.5389	Negative	#NAME?	0	192510					#NAME?
Blue	5			0	23.0757	Negative	#NAME?	0	132470					#NAME?
Blue	5			0	23.5015	Negative	#NAME?	0	98472.5					#NAME?
Blue	5			0	23.4906	Negative	#NAME?	0	99227.5					#NAME?
White	5			0	23.3173	Negative	#NAME?	0	111956					#NAME?
Blue	4			0	24.3089	Negative	#NAME?	0	56121.5					#NAME?
Orange	4			0	24.0404	Negative	#NAME?	0	67663.4					#NAME?
Orange	4			0	25.2177	Negative	#NAME?	0	29805.3					#NAME?
Blue	4			0	23.6518	Negative	#NAME?	0	88688.1					#NAME?
Orange	4			0	23.821	Negative	#NAME?	0	78832.6					#NAME?
Blue	4			0	23.1027	Negative	#NAME?	0	130000					#NAME?
Orange	4			0	23.364	Negative	#NAME?	0	108372					#NAME?
Orange	3			0	24.0136	Negative	#NAME?	0	68937.4					#NAME?
Orange	3			0	25.1286	Negative	#NAME?	0	31713.2					#NAME?
Blue	3			0	25.0102	Negative	#NAME?	0	34438.7					#NAME?
White	3			0	24.122	Negative	#NAME?	0	63924.8					#NAME?
Blue	3			0	24.8852	Negative	#NAME?	0	37569.6					#NAME?
Blue	3			0	23.7105	Negative	#NAME?	0	85138.3					#NAME?
Orange	3			0	25.2616	Negative	#NAME?	0	28908.6					#NAME?
Orange	2			0	24.501	Negative	#NAME?	0	49096.7					#NAME?
White	2			0	24.2567	Negative	#NAME?	0	58202					#NAME?
White	2			0	25.7079	Negative	#NAME?	0	21185					#NAME?
Blue	2			0	25.2538	Negative	#NAME?	0	29064.9					#NAME?
Orange	2			0	25.5191	Negative	#NAME?	0	24162.8					#NAME?
Orange	2			0	26.1755	Negative	#NAME?	0	15298					#NAME?
Blue	2			0	24.641	Negative	#NAME?	0	44534.6					#NAME?
White	2			0	25.4321	Negative	#NAME?	0	25672					#NAME?
White	2			0	25.1149	Negative	#NAME?	0	32017.3					#NAME?
Blue	2			0	25.4399	Negative	#NAME?	0	25532.5					#NAME?
Blue	1			0	25.3794	Negative	#NAME?	0	26631.1					#NAME?
White	1			0	26.0014	Negative	#NAME?	0	17269.4					#NAME?
White	1			0	26.1028	Negative	#NAME?	0	16092.1					#NAME?
Orange	1			0	25.9211	Negative	#NAME?	0	18262.7					#NAME?
Blue	1			0	26.2817	Negative	#NAME?	0	14207.1					#NAME?
White	1			0	26.1007	Negative	#NAME?	0	16115.1					#NAME?
Orange	1			0	25.2658	Negative	#NAME?	0	28823.8					#NAME?
Orange	1			0	26.0119	Negative	#NAME?	0	17142.9					#NAME?
White	1			0	26.4663	Negative	#NAME?	0	12493.2					#NAME?
White	1			0	25.0704	Negative	#NAME?	0	33024.8					#NAME?
Blue	1			0	26.1697	Negative	#NAME?	0	15359.9					#NAME?
Orange	1			0	25.5798	Negative	#NAME?	0	23162.2					#NAME?
White	1			0	27.1107	Negative	#NAME?	0	7976.1					#NAME?
White	1			0	25.2033	Negative	#NAME?	0	30105.2					#NAME?
White	1			0	26.0019	Negative	#NAME?	0	17262.7					#NAME?
Orange	1			0	26.0449	Negative	#NAME?	0	16754.5					#NAME?
White	1			0	25.0785	Negative	#NAME?	0	32838.9					#NAME?
Orange	1			0	26.5017	Negative	#NAME?	0	12188.9					#NAME?
White	5			39.8696	22.644	Negative	#NAME?	0	0					#NAME?
Blue	5			39.7539	24.0667	Negative	#NAME?	0	0					#NAME?
White	5			39.4315	22.646	Negative	#NAME?	0	0					#NAME?
Blue	5			39.4214	23.0676	Negative	#NAME?	0	0					#NAME?
White	5			39.4052	22.8432	Negative	#NAME?	0	0					#NAME?
Orange	1			39.3795	25.1273	Negative	#NAME?	0	0					#NAME?
White	2			39.37	24.0187	Negative	#NAME?	0	0					#NAME?
White	5			39.3408	22.9789	Negative	#NAME?	0	0					#NAME?
White	5			39.2947	22.8376	Negative	#NAME?	0	0					#NAME?
Blue	5			39.2303	23.4555	Negative	#NAME?	0	0					#NAME?
Blue	5			39.23	22.4117	Negative	#NAME?	0	0					#NAME?
White	5			39.2208	22.9509	Negative	#NAME?	0	0					#NAME?
Blue	5			39.1798	22.2097	Negative	#NAME?	0	0					#NAME?
Blue	5			39.1509	22.8613	Negative	#NAME?	0	0					#NAME?
White	2			39.148	24.3304	Negative	#NAME?	0	0					#NAME?
White	5			39.103	25.1611	Negative	#NAME?	0	0					#NAME?
Blue	5			39.0778	23.1724	Negative	#NAME?	0	0					#NAME?
Orange	5			38.7456	22.6951	Negative	#NAME?	0	0					#NAME?
Blue	4			38.1487	22.6221	Negative	#NAME?	0	0					#NAME?
Blue	3			36.1612	23.736	Positive	#NAME?	0	0					#NAME?
Blue	5			34.653	22.9264	Positive	#NAME?	0	0					#NAME?
Blue	5			0	22.9648	Negative	#NAME?	0	0					#NAME?
Blue	5			0	22.4919	Negative	#NAME?	0	0					#NAME?
Blue	5			0	22.5792	Negative	#NAME?	0	0					#NAME?
Blue	5			0	22.5482	Negative	#NAME?	0	0					#NAME?
Blue	5			0	22.5945	Negative	#NAME?	0	0					#NAME?
White	5			0	24.8326	Negative	#NAME?	0	0					#NAME?
White	5			0	23.0242	Negative	#NAME?	0	0					#NAME?
White	5			0	22.9616	Negative	#NAME?	0	0					#NAME?
White	5			0	22.3623	Negative	#NAME?	0	0					#NAME?
White	5			0	22.6358	Negative	#NAME?	0	0					#NAME?
White	5			0	23.0481	Negative	#NAME?	0	0					#NAME?
White	5			0	22.5186	Negative	#NAME?	0	0					#NAME?
White	5			0	22.8484	Negative	#NAME?	0	0					#NAME?
White	5			0	22.4918	Negative	#NAME?	0	0					#NAME?
White	5			0	24.5215	Negative	#NAME?	0	0					#NAME?
White	5			0	22.3733	Negative	#NAME?	0	0					#NAME?
White	5			0	22.5139	Negative	#NAME?	0	0					#NAME?
White	5			0	22.8704	Negative	#NAME?	0	0					#NAME?
White	5			0	22.369	Negative	#NAME?	0	0					#NAME?
White	5			0	22.5563	Negative	#NAME?	0	0					#NAME?
White	5			0	23.0112	Negative	#NAME?	0	0					#NAME?
White	5			0	22.5696	Negative	#NAME?	0	0					#NAME?
White	5			0	24.0902	Negative	#NAME?	0	0					#NAME?
White	5			0	22.3968	Negative	#NAME?	0	0					#NAME?
Blue	5			0	24.0331	Negative	#NAME?	0	0					#NAME?
Blue	5			0	22.6452	Negative	#NAME?	0	0					#NAME?
Blue	5			0	22.5624	Negative	#NAME?	0	0					#NAME?
Blue	5			0	22.4769	Negative	#NAME?	0	0					#NAME?
Blue	5			0	22.9005	Negative	#NAME?	0	0					#NAME?
Blue	5			0	23.347	Negative	#NAME?	0	0					#NAME?
Blue	5			0	22.9958	Negative	#NAME?	0	0					#NAME?
Blue	5			0	24.3265	Negative	#NAME?	0	0					#NAME?
Blue	5			0	22.595	Negative	#NAME?	0	0					#NAME?
Blue	5			0	22.9938	Negative	#NAME?	0	0					#NAME?
Blue	5			0	22.9831	Negative	#NAME?	0	0					#NAME?
Blue	5			0	23.059	Negative	#NAME?	0	0					#NAME?
Blue	5			0	23.0999	Negative	#NAME?	0	0					#NAME?
Blue	5			0	23.165	Negative	#NAME?	0	0					#NAME?
White	5			0	22.3921	Negative	#NAME?	0	0					#NAME?
White	5			0	22.4829	Negative	#NAME?	0	0					#NAME?
White	5			0	22.91	Negative	#NAME?	0	0					#NAME?
White	5			0	24.8044	Negative	#NAME?	0	0					#NAME?
Blue	5			0	22.5256	Negative	#NAME?	0	0					#NAME?
Blue	5			0	22.8934	Negative	#NAME?	0	0					#NAME?
Blue	5			0	23.0749	Negative	#NAME?	0	0					#NAME?
Blue	5			0	24.2984	Negative	#NAME?	0	0					#NAME?
Blue	5			0	22.3146	Negative	#NAME?	0	0					#NAME?
White	5			0	24.6804	Negative	#NAME?	0	0					#NAME?
Blue	5			0	24.2304	Negative	#NAME?	0	0					#NAME?
White	4			0	22.7515	Negative	#NAME?	0	0					#NAME?
Blue	3			0	25.6171	Negative	#NAME?	0	0					#NAME?
Blue	3			0	23.1677	Negative	#NAME?	0	0					#NAME?
White	3			0	23.8936	Negative	#NAME?	0	0					#NAME?
Blue	3			0	22.9546	Negative	#NAME?	0	0					#NAME?
Blue	3			0	23.3301	Negative	#NAME?	0	0					#NAME?
White	2			0	23.9484	Negative	#NAME?	0	0					#NAME?
Blue	2			0	23.7007	Negative	#NAME?	0	0					#NAME?
Blue	1			0	24.5803	Negative	#NAME?	0	0					#NAME?
Orange	1			0	25.2301	Negative	#NAME?	0	0					#NAME?
White	1			0	24.4792	Negative	#NAME?	0	0					#NAME?
Orange	1			0	24.5065	Negative	#NAME?	0	0					#NAME?
Blue	5			37.6075	23.2998	Negative	#NAME?	0	0					#NAME?
White	5			0	23.2239	Negative	#NAME?	0	0					#NAME?
White	5			0	23.2681	Negative	#NAME?	0	0					#NAME?
Blue	5			0	22.8558	Negative	#NAME?	0	0					#NAME?
Blue	5			0	22.7272	Negative	#NAME?	0	0					#NAME?
Blue	5			0	23.143	Negative	#NAME?	0	0					#NAME?
Blue	5			0	22.8515	Negative	#NAME?	0	0					#NAME?
Blue	5			0	23.0484	Negative	#NAME?	0	0					#NAME?
White	5			0	24.3819	Negative	#NAME?	0	0					#NAME?
White	5			0	23.9573	Negative	#NAME?	0	0					#NAME?
Blue	5			0	21.716	Negative	#NAME?	0	0					#NAME?
Blue	5			0	22.0428	Negative	#NAME?	0	0					#NAME?
Blue	5			0	22.0957	Negative	#NAME?	0	0					#NAME?
Blue	5			0	22.6745	Negative	#NAME?	0	0					#NAME?
Blue	5			0	22.4021	Negative	#NAME?	0	0					#NAME?
Blue	5			0	24.4297	Negative	#NAME?	0	0					#NAME?
Blue	5			0	23.8077	Negative	#NAME?	0	0					#NAME?
Blue	5			0	24.024	Negative	#NAME?	0	0					#NAME?
Blue	5			0	22.5368	Negative	#NAME?	0	0					#NAME?
Blue	5			0	22.3856	Negative	#NAME?	0	0					#NAME?
Blue	5			0	22.9167	Negative	#NAME?	0	0					#NAME?
Blue	5			0	22.4596	Negative	#NAME?	0	0					#NAME?
Blue	5			0	22.8816	Negative	#NAME?	0	0					#NAME?
Blue	5			0	22.7004	Negative	#NAME?	0	0					#NAME?
Blue	5			0	22.7744	Negative	#NAME?	0	0					#NAME?
Blue	5			0	22.866	Negative	#NAME?	0	0					#NAME?
Blue	5			0	24.3919	Negative	#NAME?	0	0					#NAME?
Blue	5			0	24.1505	Negative	#NAME?	0	0					#NAME?
Blue	5			0	24.5185	Negative	#NAME?	0	0					#NAME?
Blue	5			0	22.4966	Negative	#NAME?	0	0					#NAME?
Blue	5			0	22.6862	Negative	#NAME?	0	0					#NAME?
Blue	5			0	24.7511	Negative	#NAME?	0	0					#NAME?
Blue	5			0	22.2319	Negative	#NAME?	0	0					#NAME?
Blue	5			0	22.4663	Negative	#NAME?	0	0					#NAME?
Blue	5			0	21.9357	Negative	#NAME?	0	0					#NAME?
Blue	5			0	22.8475	Negative	#NAME?	0	0					#NAME?
Blue	5			0	23.1473	Negative	#NAME?	0	0					#NAME?
Blue	5			0	24.1573	Negative	#NAME?	0	0					#NAME?
Blue	5			0	24.6276	Negative	#NAME?	0	0					#NAME?
Blue	5			0	24.2827	Negative	#NAME?	0	0					#NAME?
Blue	5			0	22.312	Negative	#NAME?	0	0					#NAME?
Blue	5			0	21.7379	Negative	#NAME?	0	0					#NAME?
Blue	5			0	22.4942	Negative	#NAME?	0	0					#NAME?
Blue	5			0	22.7126	Negative	#NAME?	0	0					#NAME?
Blue	5			0	23.0373	Negative	#NAME?	0	0					#NAME?
Blue	5			0	22.8407	Negative	#NAME?	0	0					#NAME?
Blue	5			0	22.4673	Negative	#NAME?	0	0					#NAME?
Blue	5			0	22.9226	Negative	#NAME?	0	0					#NAME?
Blue	5			0	22.9774	Negative	#NAME?	0	0					#NAME?
Blue	5			0	24.5266	Negative	#NAME?	0	0					#NAME?
Blue	5			0	21.3466	Negative	#NAME?	0	0					#NAME?
Blue	5			0	22.8184	Negative	#NAME?	0	0					#NAME?
Blue	5			0	22.1143	Negative	#NAME?	0	0					#NAME?
Blue	5			0	22.0688	Negative	#NAME?	0	0					#NAME?
Blue	5			0	22.3275	Negative	#NAME?	0	0					#NAME?
Blue	5			0	23.0524	Negative	#NAME?	0	0					#NAME?
White	4			0	23.5172	Negative	#NAME?	0	0					#NAME?
White	4			0	23.2044	Negative	#NAME?	0	0					#NAME?
Blue	4			0	23.0312	Negative	#NAME?	0	0					#NAME?
Orange	2			0	23.7499	Negative	#NAME?	0	0					#NAME?
Blue	1			0	27.2573	Negative	#NAME?	0	0					#NAME?
White	5			NaN	24.0036	Negative	#NAME?
Blue	5			NaN	23.207	Negative	#NAME?
White	5			NaN	24.2059	Negative	#NAME?
White	5			NaN	24.0704	Negative	#NAME?
Blue	5			NaN	24.0717	Negative	#NAME?
White	4			NaN	24.2671	Negative	#NAME?
Blue	4			NaN	23.9737	Negative	#NAME?
Blue	3			NaN	24.4314	Negative	#NAME?
White	3			NaN	24.8092	Negative	#NAME?
Blue	2			NaN	25.4808	Negative	#NAME?
White	2			NaN	25.6654	Negative	#NAME?
Blue	2			NaN	24.855	Negative	#NAME?
White	2			NaN	25.5337	Negative	#NAME?
Blue	1			NaN	26.5802	Negative	#NAME?
Orange	1			NaN	25.3396	Negative	#NAME?
Blue	1			NaN	25.9218	Negative	#NAME?
Orange	1			NaN	25.9406	Negative	#NAME?
White	1			NaN	26.2839	Negative	#NAME?
Blue	1			NaN	26.5516	Negative	#NAME?
Blue	1			NaN	26.62	Negative	#NAME?
Blue	1			NaN	25.182	Negative	#NAME?
White	4			NaN	24.4237	Negative	#NAME?
Orange	2			NaN	25.5531	Negative	#NAME?
Blue	2			39.4196	24.4198	Negative	#NAME?
Orange	5			39.3563	23.4501	Negative	#NAME?
Orange	1			37.3102	25.2493	Inconclusive	#NAME?
Orange	5			NaN	22.9048	Negative	#NAME?
Orange	5			NaN	23.3915	Negative	#NAME?
Blue	4			NaN	23.0918	Negative	#NAME?
Orange	4			NaN	NaN	Negative	#NAME?
White	4			NaN	22.9056	Negative	#NAME?
Orange	3			NaN	23.0129	Negative	#NAME?
White	3			NaN	22.6289	Negative	#NAME?
White	3			NaN	23.3955	Negative	#NAME?
Orange	2			NaN	24.7152	Negative	#NAME?
Orange	2			NaN	NaN	Negative	#NAME?
Blue	2			NaN	22.9919	Negative	#NAME?
White	1			NaN	23.2634	Negative	#NAME?
Blue	1			NaN	23.3694	Negative	#NAME?
Orange	1			NaN	25.3978	Negative	#NAME?
Orange	1			NaN	25.6193	Negative	#NAME?
Blue	1			NaN	26.6811	Negative	#NAME?
Orange	1			NaN	24.8925	Negative	#NAME?
Blue	3			37.2102	23.4833	Inconclusive	#NAME?
Orange	5			NaN	22.9503	Negative	#NAME?
White	5			NaN	23.2402	Negative	#NAME?
Orange	5			NaN	22.8899	Negative	#NAME?
White	5			NaN	NaN	Negative	#NAME?
Orange	5			NaN	23.2445	Negative	#NAME?
White	5			NaN	23.0259	Negative	#NAME?
Orange	5			NaN	23.5005	Negative	#NAME?
Orange	5			NaN	22.6857	Negative	#NAME?
Orange	5			NaN	22.4576	Negative	#NAME?
Orange	5			NaN	NaN	Negative	#NAME?
Orange	4			NaN	22.8567	Negative	#NAME?
Blue	4			NaN	23.3495	Negative	#NAME?
Blue	4			NaN	22.8698	Negative	#NAME?
White	3			NaN	23.0331	Negative	#NAME?
White	3			NaN	23.9589	Negative	#NAME?
Blue	2			NaN	23.9549	Negative	#NAME?
White	2			NaN	22.4712	Negative	#NAME?
Orange	2			NaN	25.4353	Negative	#NAME?
Orange	2			NaN	23.7131	Negative	#NAME?
Blue	1			NaN	24.0219	Negative	#NAME?
White	1			NaN	25.0993	Negative	#NAME?
Orange	1			NaN	22.3294	Negative	#NAME?
White	1			NaN	25.0348	Negative	#NAME?
Orange	1			39.1057	25.0037	Negative	#NAME?
Orange	3			38.4387	22.8566	Negative	#NAME?
Orange	2			36.1237	24.2447	Positive	#NAME?
Orange	5			33.7253	23.8955	Positive	#NAME?
Orange	2			33.3713	25.0799	Positive	#NAME?
Orange	5			NaN	23.6068	Negative	#NAME?
Orange	5			NaN	24.0683	Negative	#NAME?
Orange	4			NaN	23.2951	Negative	#NAME?
Orange	4			NaN	23.3857	Negative	#NAME?
Orange	3			NaN	23.2547	Negative	#NAME?
Orange	3			NaN	NaN	Negative	#NAME?
Orange	2			NaN	24.465	Negative	#NAME?
Blue	2			NaN	25.014	Negative	#NAME?
Blue	2			NaN	25.31	Negative	#NAME?
White	2			NaN	24.9394	Negative	#NAME?
Orange	2			NaN	NaN	Negative	#NAME?
Blue	1			NaN	26.7072	Negative	#NAME?
Blue	1			NaN	25.2684	Negative	#NAME?
White	1			NaN	25.3055	Negative	#NAME?
Orange	1			NaN	26.0639	Negative	#NAME?
Blue	1			NaN	26.3146	Negative	#NAME?
White	1			39.4537	25.8393	Negative	#NAME?
White	1			38.9091	25.3275	Negative	#NAME?
Blue	5			NaN	23.1928	Negative	#NAME?
Blue	5			NaN	22.868	Negative	#NAME?
Orange	5			NaN	23.0251	Negative	#NAME?
Orange	5			NaN	22.8228	Negative	#NAME?
Orange	5			NaN	23.0372	Negative	#NAME?
Orange	5			NaN	23.0188	Negative	#NAME?
Orange	5			NaN	23.8337	Negative	#NAME?
Orange	5			NaN	23.9927	Negative	#NAME?
Orange	5			NaN	23.0929	Negative	#NAME?
Orange	5			NaN	23.0639	Negative	#NAME?
Orange	5			NaN	23.4992	Negative	#NAME?
Orange	5			NaN	23.3701	Negative	#NAME?
Orange	5			NaN	23.0546	Negative	#NAME?
Blue	5			NaN	22.7009	Negative	#NAME?
Blue	5			NaN	22.5313	Negative	#NAME?
Blue	5			NaN	22.3499	Negative	#NAME?
Blue	5			NaN	23.5346	Negative	#NAME?
Blue	5			NaN	22.82	Negative	#NAME?
White	5			NaN	23.2361	Negative	#NAME?
Orange	5			NaN	23.8676	Negative	#NAME?
Orange	5			NaN	24.0284	Negative	#NAME?
Orange	5			NaN	23.3884	Negative	#NAME?
Orange	5			NaN	23.5667	Negative	#NAME?
Blue	5			NaN	22.4906	Negative	#NAME?
Blue	5			NaN	23.0345	Negative	#NAME?
Orange	5			NaN	23.2816	Negative	#NAME?
Orange	5			NaN	23.5605	Negative	#NAME?
Orange	5			NaN	23.6121	Negative	#NAME?
Orange	5			NaN	22.9933	Negative	#NAME?
Orange	5			NaN	23.5155	Negative	#NAME?
Orange	5			NaN	22.9109	Negative	#NAME?
Blue	5			NaN	22.9075	Negative	#NAME?
White	5			NaN	22.8217	Negative	#NAME?
Orange	5			NaN	23.0083	Negative	#NAME?
Orange	5			NaN	23.3531	Negative	#NAME?
Orange	5			NaN	23.0558	Negative	#NAME?
Blue	5			NaN	22.3785	Negative	#NAME?
White	5			NaN	23.517	Negative	#NAME?
Orange	5			NaN	23.5807	Negative	#NAME?
White	4			NaN	23.6969	Negative	#NAME?
Orange	4			NaN	23.8175	Negative	#NAME?
White	4			NaN	23.3104	Negative	#NAME?
White	3			NaN	23.7206	Negative	#NAME?
Orange	3			NaN	24.1417	Negative	#NAME?
Blue	3			NaN	23.3937	Negative	#NAME?
Blue	3			NaN	23.3742	Negative	#NAME?
Orange	2			NaN	24.4176	Negative	#NAME?
White	2			NaN	23.7433	Negative	#NAME?
Orange	2			NaN	24.2229	Negative	#NAME?
Blue	1			NaN	24.5118	Negative	#NAME?
White	1			NaN	24.8959	Negative	#NAME?
Blue	4			39.1991	22.9021	Negative	#NAME?
White	5			39.1485	23.1089	Negative	#NAME?
Orange	1			38.2272	25.0679	Negative	#NAME?
Blue	5			37.5565	23.2952	Inconclusive	#NAME?
Blue	5			NaN	24.7193	Negative	#NAME?
Blue	5			NaN	23.5965	Negative	#NAME?
Blue	5			NaN	23.4139	Negative	#NAME?
Orange	5			NaN	24.7182	Negative	#NAME?
Orange	5			NaN	25.0263	Negative	#NAME?
Blue	5			NaN	24.7028	Negative	#NAME?
Blue	5			NaN	24.526	Negative	#NAME?
Orange	5			NaN	24.0845	Negative	#NAME?
Blue	5			NaN	23.9468	Negative	#NAME?
Blue	5			NaN	23.4369	Negative	#NAME?
Blue	5			NaN	24.2177	Negative	#NAME?
White	5			NaN	24.1555	Negative	#NAME?
Orange	5			NaN	25.7783	Negative	#NAME?
Orange	5			NaN	24.4327	Negative	#NAME?
Orange	5			NaN	23.982	Negative	#NAME?
Orange	5			NaN	24.0982	Negative	#NAME?
Orange	5			NaN	24.7785	Negative	#NAME?
Blue	5			NaN	24.6224	Negative	#NAME?
Blue	5			NaN	24.3459	Negative	#NAME?
Orange	5			NaN	26.1404	Negative	#NAME?
Blue	5			NaN	23.0466	Negative	#NAME?
Blue	5			NaN	22.7762	Negative	#NAME?
Blue	5			NaN	23.2627	Negative	#NAME?
Blue	5			NaN	22.8815	Negative	#NAME?
Blue	5			NaN	23.7953	Negative	#NAME?
Blue	5			NaN	22.8931	Negative	#NAME?
Orange	5			NaN	23.5713	Negative	#NAME?
Orange	5			NaN	23.0199	Negative	#NAME?
Orange	5			NaN	23.8546	Negative	#NAME?
Blue	5			NaN	22.8393	Negative	#NAME?
Orange	5			NaN	23.0745	Negative	#NAME?
Orange	5			NaN	23.488	Negative	#NAME?
Orange	4			NaN	25.0031	Negative	#NAME?
Blue	4			NaN	22.653	Negative	#NAME?
Orange	4			NaN	24.067	Negative	#NAME?
Orange	3			NaN	24.893	Negative	#NAME?
Blue	3			NaN	24.5455	Negative	#NAME?
Orange	3			NaN	26.1215	Negative	#NAME?
Blue	3			NaN	23.7181	Negative	#NAME?
Orange	3			NaN	23.966	Negative	#NAME?
Orange	3			NaN	24.5782	Negative	#NAME?
Blue	3			NaN	23.8945	Negative	#NAME?
Blue	3			NaN	23.1929	Negative	#NAME?
Orange	2			NaN	25.545	Negative	#NAME?
Blue	2			NaN	25.26	Negative	#NAME?
White	2			NaN	26.6082	Negative	#NAME?
Blue	2			NaN	26.4125	Negative	#NAME?
Orange	2			NaN	26.7165	Negative	#NAME?
White	2			NaN	23.5359	Negative	#NAME?
White	2			NaN	24.0596	Negative	#NAME?
Blue	2			NaN	24.0359	Negative	#NAME?
Orange	2			NaN	25.3277	Negative	#NAME?
Blue	2			NaN	24.4622	Negative	#NAME?
Blue	1			NaN	26.8935	Negative	#NAME?
White	1			NaN	27.0276	Negative	#NAME?
Blue	1			NaN	24.4372	Negative	#NAME?
Blue	1			NaN	26.5722	Negative	#NAME?
White	1			NaN	25.6368	Negative	#NAME?
White	1			NaN	26.9618	Negative	#NAME?
Blue	1			NaN	25.0047	Negative	#NAME?
White	1			NaN	24.2751	Negative	#NAME?
Orange	1			NaN	26.2556	Negative	#NAME?
Orange	1			NaN	26.0999	Negative	#NAME?
Orange	1			NaN	25.0205	Negative	#NAME?
Blue	1			NaN	25.1048	Negative	#NAME?
White	1			NaN	25.4711	Negative	#NAME?
Orange	5			39.8063	23.4671	Negative	#NAME?
Blue	5			39.303	22.347	Negative	#NAME?
Orange	5			39.1656	24.8048	Negative	#NAME?
Orange	2			38.8567	25.6953	Negative	#NAME?
Blue	5			38.1919	22.9196	Negative	#NAME?
Orange	3			38.056	25.0757	Negative	#NAME?
Orange	3			NaN	24.0618	Negative	#NAME?
White	2			NaN	24.1796	Negative	#NAME?
Blue	2			NaN	24.6548	Negative	#NAME?
Orange	1			NaN	27.177	Negative	#NAME?
Blue	1			NaN	26.3266	Negative	#NAME?
Orange	1			NaN	27.21	Negative	#NAME?
Blue	1			NaN	23.7434	Negative	#NAME?
Blue	1			NaN	24.9338	Negative	#NAME?
Blue	5			NaN	22.0892	Negative	#NAME?
Blue	5			NaN	22.3289	Negative	#NAME?
Blue	5			NaN	22.3995	Negative	#NAME?
Blue	5			NaN	22.9741	Negative	#NAME?
Blue	5			NaN	24.0616	Negative	#NAME?
Blue	5			NaN	22.0322	Negative	#NAME?
Blue	5			NaN	22.2782	Negative	#NAME?
Blue	5			NaN	22.2791	Negative	#NAME?
Blue	5			NaN	22.1354	Negative	#NAME?
Blue	5			NaN	22.0913	Negative	#NAME?
Blue	5			NaN	22.2194	Negative	#NAME?
Blue	5			NaN	22.1382	Negative	#NAME?
Blue	5			NaN	22.1086	Negative	#NAME?
Blue	5			NaN	22.002	Negative	#NAME?
Blue	5			NaN	22.0351	Negative	#NAME?
White	5			NaN	23.0356	Negative	#NAME?
White	5			NaN	22.3929	Negative	#NAME?
White	5			NaN	22.5421	Negative	#NAME?
White	5			NaN	22.2094	Negative	#NAME?
White	5			NaN	22.0195	Negative	#NAME?
White	5			NaN	22.2735	Negative	#NAME?
White	5			NaN	21.6885	Negative	#NAME?
White	5			NaN	22.0836	Negative	#NAME?
White	5			NaN	21.6051	Negative	#NAME?
White	5			NaN	21.8559	Negative	#NAME?
White	5			NaN	22.3371	Negative	#NAME?
White	5			NaN	22.4238	Negative	#NAME?
White	5			NaN	22.1237	Negative	#NAME?
White	5			NaN	22.8459	Negative	#NAME?
Blue	5			NaN	22.0202	Negative	#NAME?
Blue	5			NaN	21.163	Negative	#NAME?
White	5			NaN	21.8389	Negative	#NAME?
Blue	5			NaN	21.739	Negative	#NAME?
Blue	5			NaN	21.4715	Negative	#NAME?
Blue	5			NaN	21.283	Negative	#NAME?
Blue	5			NaN	21.3563	Negative	#NAME?
Blue	5			NaN	21.1649	Negative	#NAME?
Blue	5			NaN	21.3574	Negative	#NAME?
Blue	5			NaN	21.9097	Negative	#NAME?
Blue	5			NaN	21.4937	Negative	#NAME?
Blue	5			NaN	21.5492	Negative	#NAME?
Blue	5			NaN	21.9418	Negative	#NAME?
Blue	5			NaN	21.813	Negative	#NAME?
Blue	5			NaN	20.9985	Negative	#NAME?
Blue	5			NaN	21.9306	Negative	#NAME?
Blue	5			NaN	22.4123	Negative	#NAME?
White	5			NaN	34.2549	Negative	#NAME?
White	5			NaN	22.3808	Negative	#NAME?
White	5			NaN	21.8703	Negative	#NAME?
White	5			NaN	21.7446	Negative	#NAME?
White	5			NaN	22.2811	Negative	#NAME?
White	5			NaN	22.379	Negative	#NAME?
Orange	5			NaN	21.9892	Negative	#NAME?
Orange	5			NaN	22.2023	Negative	#NAME?
Orange	5			NaN	21.6823	Negative	#NAME?
Orange	5			NaN	22.1847	Negative	#NAME?
Orange	5			NaN	22.1085	Negative	#NAME?
Orange	5			NaN	22.3696	Negative	#NAME?
Orange	5			NaN	22.0598	Negative	#NAME?
Orange	5			NaN	22.2125	Negative	#NAME?
Blue	5			NaN	23.7305	Negative	#NAME?
Blue	5			NaN	23.5249	Negative	#NAME?
Blue	5			NaN	23.3012	Negative	#NAME?
Blue	5			NaN	23.2348	Negative	#NAME?
Blue	5			NaN	23.9886	Negative	#NAME?
Blue	5			NaN	23.2318	Negative	#NAME?
Blue	5			NaN	23.4288	Negative	#NAME?
Blue	5			NaN	23.6884	Negative	#NAME?
Blue	5			NaN	24.4976	Negative	#NAME?
Blue	5			NaN	24.8025	Negative	#NAME?
Orange	5			NaN	24.6256	Negative	#NAME?
Orange	5			NaN	23.6194	Negative	#NAME?
Orange	5			NaN	23.349	Negative	#NAME?
Orange	5			NaN	23.8354	Negative	#NAME?
Orange	5			NaN	23.7022	Negative	#NAME?
Orange	5			NaN	23.8298	Negative	#NAME?
Orange	5			NaN	23.5079	Negative	#NAME?
Orange	5			NaN	24.5766	Negative	#NAME?
Orange	5			NaN	24.5324	Negative	#NAME?
White	5			NaN	22.7619	Negative	#NAME?
White	5			NaN	23.1897	Negative	#NAME?
Blue	5			NaN	22.1553	Negative	#NAME?
White	5			NaN	23.0303	Negative	#NAME?
White	5			NaN	23.1151	Negative	#NAME?
White	5			NaN	23.6791	Negative	#NAME?
Blue	4			NaN	24.0949	Negative	#NAME?
Orange	4			NaN	23.6042	Negative	#NAME?
White	4			NaN	22.7885	Negative	#NAME?
Blue	4			NaN	23.3989	Negative	#NAME?
White	3			NaN	22.2786	Negative	#NAME?
Orange	3			NaN	23.5311	Negative	#NAME?
Blue	3			NaN	22.2746	Negative	#NAME?
Orange	3			NaN	23.113	Negative	#NAME?
Orange	3			NaN	24.206	Negative	#NAME?
Blue	3			NaN	24.3485	Negative	#NAME?
Blue	2			NaN	23.5636	Negative	#NAME?
White	2			NaN	23.7641	Negative	#NAME?
White	2			NaN	25.0256	Negative	#NAME?
Blue	2			NaN	24.775	Negative	#NAME?
White	2			NaN	24.3781	Negative	#NAME?
Blue	1			NaN	24.0378	Negative	#NAME?
White	1			NaN	25.1218	Negative	#NAME?
Blue	1			NaN	24.4546	Negative	#NAME?
White	1			NaN	25.3146	Negative	#NAME?
Orange	1			NaN	26.415	Negative	#NAME?
White	1			NaN	24.058	Negative	#NAME?
Orange	1			NaN	25.8919	Negative	#NAME?
Blue	1			NaN	25.1966	Negative	#NAME?
White	1			NaN	25.3149	Negative	#NAME?
White	1			NaN	25.575	Negative	#NAME?
White	5			39.1086	22.0037	Negative	#NAME?
Blue	5			38.873	21.4272	Negative	#NAME?
Blue	5			38.8304	21.9805	Negative	#NAME?
White	3			37.9777	22.5492	Inconclusive	#NAME?
Blue	4			37.7872	22.7694	Inconclusive	#NAME?
Blue	5			36.9259	21.4341	Positive	#NAME?
Blue	5			36.7304	21.2938	Positive	#NAME?
White	5			36.0676	22.1979	Positive	#NAME?
Blue	5			35.5236	21.2129	Positive	#NAME?
White	5			34.7348	21.9279	Positive	#NAME?
Blue	5			34.1752	22.0381	Positive	#NAME?
Orange	5			34.1156	23.0529	Positive	#NAME?
Blue	5			33.7916	22.3519	Positive	#NAME?
Blue	5			33.7196	22.2588	Positive	#NAME?
Blue	5			33.5478	22.4561	Positive	#NAME?
Blue	5			33.1539	22.0225	Positive	#NAME?
White	5			32.4487	22.4428	Positive	#NAME?
White	5			32.0725	23.1737	Positive	#NAME?
White	5			32.0029	22.7091	Positive	#NAME?
Blue	5			NaN	22.5667	Negative	#NAME?
Blue	5			NaN	22.0453	Negative	#NAME?
Blue	5			NaN	22.0117	Negative	#NAME?
Blue	5			NaN	22.086	Negative	#NAME?
Blue	5			NaN	21.7305	Negative	#NAME?
Blue	5			NaN	22.6028	Negative	#NAME?
Blue	5			NaN	21.5073	Negative	#NAME?
Blue	5			NaN	21.996	Negative	#NAME?
White	5			NaN	24.295	Negative	#NAME?
Orange	5			NaN	22.7524	Negative	#NAME?
Orange	5			NaN	23.2917	Negative	#NAME?
Orange	5			NaN	22.6769	Negative	#NAME?
Orange	5			NaN	23.1827	Negative	#NAME?
Orange	5			NaN	22.159	Negative	#NAME?
Orange	5			NaN	22.4522	Negative	#NAME?
Orange	5			NaN	22.2655	Negative	#NAME?
Orange	5			NaN	22.0241	Negative	#NAME?
Orange	5			NaN	22.0568	Negative	#NAME?
Orange	5			NaN	22.1083	Negative	#NAME?
Orange	5			NaN	22.7218	Negative	#NAME?
Orange	5			NaN	22.4748	Negative	#NAME?
Orange	5			NaN	22.5961	Negative	#NAME?
Orange	5			NaN	22.2369	Negative	#NAME?
Orange	5			NaN	22.1984	Negative	#NAME?
White	5			38.7494	25.5628	Negative	#NAME?
Orange	5			38.647	22.0987	Negative	#NAME?
Orange	5			38.5956	22.9474	Negative	#NAME?
Orange	5			38.5363	23.3589	Negative	#NAME?
Orange	5			38.076	22.1463	Negative	#NAME?
Blue	5			37.7709	21.6576	Inconclusive	#NAME?
White	5			37.7582	22.2618	Inconclusive	#NAME?
Orange	5			37.7503	23.0731	Inconclusive	#NAME?
Blue	5			37.6489	22.0427	Inconclusive	#NAME?
White	2			37.5925	24.4567	Inconclusive	#NAME?
Blue	5			37.5896	21.7677	Inconclusive	#NAME?
Orange	5			37.4871	21.944	Inconclusive	#NAME?
Orange	5			37.0943	22.2283	Inconclusive	#NAME?
Orange	4			36.9718	23.1314	Positive	#NAME?
Blue	5			36.3885	22.0513	Positive	#NAME?
Orange	5			36.2932	23.0418	Positive	#NAME?
Orange	5			36.1503	22.176	Positive	#NAME?
Blue	2			36.0186	22.5305	Positive	#NAME?
Orange	5			35.7462	22.7844	Positive	#NAME?
Blue	5			33.7636	21.7607	Positive	#NAME?
Orange	5			33.735	22.0858	Positive	#NAME?
Blue	5			30.0238	21.9146	Positive	#NAME?
White	5			NaN	22.2764	Negative	#NAME?
Blue	5			NaN	22.2806	Negative	#NAME?
White	5			NaN	22.7273	Negative	#NAME?
Blue	4			NaN	23.3923	Negative	#NAME?
Blue	4			NaN	22.0768	Negative	#NAME?
White	4			NaN	23.61	Negative	#NAME?
White	3			NaN	22.9995	Negative	#NAME?
White	3			NaN	22.8216	Negative	#NAME?
Blue	2			NaN	23.6114	Negative	#NAME?
Orange	2			NaN	24.643	Negative	#NAME?
Blue	2			NaN	23.4854	Negative	#NAME?
Orange	2			NaN	23.0696	Negative	#NAME?
White	1			NaN	25.0583	Negative	#NAME?
Orange	1			NaN	25.5348	Negative	#NAME?
White	1			38.8749	25.0278	Negative	#NAME?
Blue	1			38.8531	24.0559	Negative	#NAME?
Blue	1			38.042	25.1446	Negative	#NAME?
Blue	1			37.8643	23.9666	Inconclusive	#NAME?
White	1			37.7454	25.0399	Inconclusive	#NAME?
Blue	1			37.7134	26.7988	Inconclusive	#NAME?
Blue	1			37.5479	24.3425	Inconclusive	#NAME?
Blue	2			37.1395	22.1953	Inconclusive	#NAME?
Orange	1			37.0741	24.5873	Inconclusive	#NAME?
Orange	1			37.0728	24.8629	Inconclusive	#NAME?
Blue	5			37.0111	22.1063	Inconclusive	#NAME?
Blue	5			36.8229	22.8882	Positive	#NAME?
Blue	2			36.6141	23.2388	Positive	#NAME?
Blue	5			36.49	21.6978	Positive	#NAME?
Blue	3			35.7301	23.1076	Positive	#NAME?
Blue	2			35.4119	22.9803	Positive	#NAME?
Orange	2			35.3001	24.7772	Positive	#NAME?
White	1			34.2492	24.5897	Positive	#NAME?
White	5			32.9171	21.7979	Positive	#NAME?
Blue	5			NaN	23.3756	Negative	#NAME?
Blue	5			NaN	22.5849	Negative	#NAME?
White	5			NaN	23.3811	Negative	#NAME?
Orange	5			NaN	22.3956	Negative	#NAME?
Blue	5			NaN	22.1218	Negative	#NAME?
White	5			NaN	23.1245	Negative	#NAME?
White	5			NaN	22.7857	Negative	#NAME?
Blue	5			NaN	22.4103	Negative	#NAME?
Blue	5			NaN	22.5572	Negative	#NAME?
Blue	5			NaN	23.6761	Negative	#NAME?
Blue	5			NaN	22.6503	Negative	#NAME?
Blue	5			NaN	23.0222	Negative	#NAME?
Blue	5			NaN	22.8483	Negative	#NAME?
Blue	5			NaN	22.6333	Negative	#NAME?
Blue	5			NaN	22.5074	Negative	#NAME?
Blue	5			NaN	22.5011	Negative	#NAME?
Blue	5			NaN	22.8694	Negative	#NAME?
Blue	5			NaN	22.4213	Negative	#NAME?
Blue	5			NaN	22.8508	Negative	#NAME?
Orange	5			NaN	23.0613	Negative	#NAME?
Orange	5			NaN	24.0597	Negative	#NAME?
Orange	5			NaN	22.5432	Negative	#NAME?
Orange	5			NaN	22.3003	Negative	#NAME?
White	5			NaN	22.2969	Negative	#NAME?
White	5			NaN	22.6385	Negative	#NAME?
White	5			NaN	22.9035	Negative	#NAME?
White	5			NaN	22.7321	Negative	#NAME?
White	4			NaN	23.2251	Negative	#NAME?
Orange	3			NaN	24.5599	Negative	#NAME?
Blue	3			NaN	22.9917	Negative	#NAME?
Orange	3			NaN	23.5317	Negative	#NAME?
Orange	3			NaN	24.2212	Negative	#NAME?
Blue	2			NaN	23.7614	Negative	#NAME?
White	2			NaN	23.0945	Negative	#NAME?
White	2			NaN	24.1119	Negative	#NAME?
Orange	2			NaN	24.5031	Negative	#NAME?
Blue	1			NaN	25.7723	Negative	#NAME?
Orange	1			NaN	24.5876	Negative	#NAME?
Orange	1			NaN	26.5954	Negative	#NAME?
Blue	5			39.5001	22.527	Negative	#NAME?
White	1			39.3379	24.9668	Negative	#NAME?
Orange	5			39.2032	23.8944	Negative	#NAME?
Blue	5			39.2013	22.9327	Negative	#NAME?
White	5			39.1633	23.1426	Negative	#NAME?
White	4			39.1394	22.5335	Negative	#NAME?
Blue	5			39.1382	23.2486	Negative	#NAME?
Blue	5			39.1069	22.7927	Negative	#NAME?
White	5			39.0403	23.599	Negative	#NAME?
Orange	1			38.9709	26.0863	Negative	#NAME?
Blue	3			38.4306	23.0402	Negative	#NAME?
Blue	1			38.3857	25.2586	Negative	#NAME?
Blue	5			38.3214	22.4809	Negative	#NAME?
White	1			38.3033	25.7065	Negative	#NAME?
Orange	5			38.3002	23.4159	Negative	#NAME?
Blue	1			38.2538	25.356	Negative	#NAME?
Blue	5			38.1721	22.268	Negative	#NAME?
Orange	1			38.1432	25.4311	Negative	#NAME?
Blue	4			38.1254	22.1482	Negative	#NAME?
Orange	5			38.1206	23.4471	Negative	#NAME?
Orange	5			38.105	23.6981	Negative	#NAME?
Blue	2			38.103	24.4547	Negative	#NAME?
Blue	5			38.0905	22.3368	Negative	#NAME?
Blue	5			38.0904	22.7622	Negative	#NAME?
White	1			38.0738	25.7778	Negative	#NAME?
White	3			38.0682	23.6923	Negative	#NAME?
Blue	5			38.0552	22.9188	Negative	#NAME?
Blue	5			37.8894	22.9802	Inconclusive	#NAME?
Orange	5			37.5799	22.7394	Inconclusive	#NAME?
Blue	5			37.5117	22.9974	Inconclusive	#NAME?
Blue	5			37.4286	21.8512	Inconclusive	#NAME?
Blue	5			37.3022	22.1095	Inconclusive	#NAME?
White	2			37.2171	25.201	Inconclusive	#NAME?
Blue	5			37.0928	22.2822	Inconclusive	#NAME?
White	5			36.9213	22.9265	Positive	#NAME?
Blue	5			36.7182	23.0454	Positive	#NAME?
Blue	2			36.7127	23.5629	Positive	#NAME?
Blue	5			36.0196	22.5821	Positive	#NAME?
White	5			35.9874	23.249	Positive	#NAME?
Blue	5			NaN	22.0134	Negative	#NAME?
White	5			NaN	22.7014	Negative	#NAME?
Blue	5			35.3783	21.7833	Positive	#NAME?
White	5			34.9166	21.6873	Positive	#NAME?
White	3			34.8598	23.5453	Positive	#NAME?
Blue	4			34.7955	21.9996	Positive	#NAME?
Orange	4			34.2112	23.2755	Positive	#NAME?
White	1			32.7419	24.8363	Positive	#NAME?
Blue	5			NaN	22.4813	Negative	#NAME?
White	1			NaN	25.3077	Negative	#NAME?
Blue	1			NaN	24.6292	Negative	#NAME?
White	2			39.3299	24.9476	Negative	#NAME?
White	1			38.2536	26.0604	Negative	#NAME?
White	1			37.6265	25.4115	Inconclusive	#NAME?
White	5			37.3096	24.0537	Inconclusive	#NAME?
Blue	1			37.1634	25.567	Inconclusive	#NAME?
White	5			35.7469	23.2558	Positive	#NAME?
Blue	5			34.5769	22.6226	Positive	#NAME?
Blue	5			NaN	21.893	Negative	#NAME?
Blue	5			NaN	23.7433	Negative	#NAME?
Blue	5			NaN	22.0569	Negative	#NAME?
Blue	5			NaN	22.1941	Negative	#NAME?
Blue	5			NaN	22.6468	Negative	#NAME?
Blue	5			NaN	22.6401	Negative	#NAME?
Blue	5			NaN	22.6925	Negative	#NAME?
Blue	5			NaN	22.0719	Negative	#NAME?
Blue	5			NaN	22.2559	Negative	#NAME?
Blue	5			NaN	22.9969	Negative	#NAME?
Blue	5			NaN	22.0851	Negative	#NAME?
White	5			NaN	23.0899	Negative	#NAME?
Orange	3			NaN	23.2426	Negative	#NAME?
White	2			NaN	24.1078	Negative	#NAME?
Blue	1			NaN	24.4967	Negative	#NAME?
Blue	5			39.1576	21.9138	Negative	#NAME?
Blue	5			38.7228	22.1015	Negative	#NAME?
Blue	5			38.6095	22.2158	Negative	#NAME?
Blue	5			38.5887	22.3658	Negative	#NAME?
Blue	2			38.5812	23.0932	Negative	#NAME?
Blue	3			38.5743	23.3499	Negative	#NAME?
Blue	5			38.5141	22.3393	Negative	#NAME?
Blue	5			38.0803	21.947	Negative	#NAME?
Blue	5			37.7553	22.4578	Inconclusive	#NAME?
Blue	5			37.647	23.0138	Inconclusive	#NAME?
Blue	5			37.6362	22.3021	Inconclusive	#NAME?
Blue	5			37.6043	22.0794	Inconclusive	#NAME?
White	2			37.1224	23.603	Inconclusive	#NAME?
Blue	5			37.1199	21.9799	Inconclusive	#NAME?
Blue	5			36.9687	22.101	Positive	#NAME?
White	4			36.6298	23.2354	Positive	#NAME?
Blue	5			36.6057	22.3081	Positive	#NAME?
White	5			36.4437	22.8106	Positive	#NAME?
Blue	4			35.983	21.7527	Positive	#NAME?
Orange	1			35.4226	24.5263	Positive	#NAME?
White	5			34.0652	22.2714	Positive	#NAME?
White	5			NaN	23.4615	Negative	#NAME?
Blue	5			NaN	23.1027	Negative	#NAME?
Blue	5			NaN	23.1895	Negative	#NAME?
Blue	5			NaN	23.0637	Negative	#NAME?
Blue	5			NaN	22.5793	Negative	#NAME?
Blue	4			NaN	22.9393	Negative	#NAME?
White	3			NaN	24.5518	Negative	#NAME?
Blue	2			NaN	24.1751	Negative	#NAME?
Orange	1			NaN	25.4084	Negative	#NAME?
Blue	1			NaN	24.974	Negative	#NAME?
White	1			NaN	25.1104	Negative	#NAME?
Blue	1			NaN	28.0285	Negative	#NAME?
Blue	5			NaN	23.2046	Negative	#NAME?
Blue	5			NaN	22.9034	Negative	#NAME?
Blue	5			NaN	23.1479	Negative	#NAME?
Blue	5			NaN	23.0951	Negative	#NAME?
Blue	5			NaN	22.4949	Negative	#NAME?
Blue	5			NaN	23.3738	Negative	#NAME?
White	5			NaN	23.5185	Negative	#NAME?
White	5			NaN	23.079	Negative	#NAME?
White	5			NaN	22.1705	Negative	#NAME?
White	5			NaN	23.0497	Negative	#NAME?
White	5			NaN	22.4302	Negative	#NAME?
Blue	5			NaN	22.4006	Negative	#NAME?
Blue	5			NaN	22.3132	Negative	#NAME?
Blue	5			NaN	21.9742	Negative	#NAME?
Blue	5			NaN	22.2189	Negative	#NAME?
White	5			NaN	23.3488	Negative	#NAME?
White	5			NaN	22.5785	Negative	#NAME?
White	5			NaN	23.0731	Negative	#NAME?
White	5			NaN	23.2615	Negative	#NAME?
White	5			NaN	23.3525	Negative	#NAME?
White	5			NaN	22.6316	Negative	#NAME?
White	5			NaN	23.5651	Negative	#NAME?
White	5			NaN	23.5626	Negative	#NAME?
Blue	5			NaN	22.3279	Negative	#NAME?
Blue	5			NaN	21.8833	Negative	#NAME?
Blue	5			NaN	22.1457	Negative	#NAME?
Blue	5			NaN	22.5644	Negative	#NAME?
Blue	5			NaN	22.7521	Negative	#NAME?
Blue	5			NaN	22.0228	Negative	#NAME?
Blue	5			NaN	22.0193	Negative	#NAME?
Blue	5			NaN	22.3497	Negative	#NAME?
Blue	5			NaN	22.5172	Negative	#NAME?
Blue	5			NaN	22.8781	Negative	#NAME?
Blue	5			NaN	22.6897	Negative	#NAME?
Blue	5			NaN	22.796	Negative	#NAME?
Blue	5			NaN	22.5361	Negative	#NAME?
Blue	5			NaN	22.657	Negative	#NAME?
Blue	5			NaN	22.2615	Negative	#NAME?
Blue	5			NaN	22.6801	Negative	#NAME?
Blue	5			NaN	22.5135	Negative	#NAME?
Blue	5			NaN	22.9353	Negative	#NAME?
Blue	5			NaN	22.4671	Negative	#NAME?
Blue	5			NaN	22.8998	Negative	#NAME?
Blue	5			NaN	22.377	Negative	#NAME?
Blue	5			NaN	23.0143	Negative	#NAME?
Blue	5			NaN	22.6369	Negative	#NAME?
Blue	5			NaN	22.5134	Negative	#NAME?
Blue	5			NaN	22.2014	Negative	#NAME?
Blue	5			NaN	23.2609	Negative	#NAME?
Blue	5			NaN	22.7766	Negative	#NAME?
Blue	5			NaN	23.1987	Negative	#NAME?
White	5			NaN	22.9123	Negative	#NAME?
White	5			NaN	23.1433	Negative	#NAME?
White	5			NaN	22.4085	Negative	#NAME?
White	5			NaN	22.3191	Negative	#NAME?
White	5			NaN	22.3117	Negative	#NAME?
White	5			NaN	22.1151	Negative	#NAME?
White	5			NaN	22.5102	Negative	#NAME?
White	5			NaN	21.8249	Negative	#NAME?
White	5			NaN	22.4489	Negative	#NAME?
White	5			NaN	22.8181	Negative	#NAME?
White	5			NaN	22.9425	Negative	#NAME?
White	5			NaN	22.0777	Negative	#NAME?
Blue	5			NaN	21.5137	Negative	#NAME?
Blue	5			NaN	21.6947	Negative	#NAME?
Blue	5			NaN	21.2174	Negative	#NAME?
Blue	5			NaN	21.5084	Negative	#NAME?
Blue	5			NaN	21.4521	Negative	#NAME?
Blue	5			NaN	21.6988	Negative	#NAME?
Blue	5			NaN	21.3905	Negative	#NAME?
Blue	5			NaN	21.5273	Negative	#NAME?
White	5			NaN	23.139	Negative	#NAME?
Blue	5			NaN	22.8315	Negative	#NAME?
Blue	5			NaN	22.1943	Negative	#NAME?
Blue	5			NaN	21.687	Negative	#NAME?
Blue	5			NaN	22.297	Negative	#NAME?
White	5			NaN	22.8444	Negative	#NAME?
Blue	5			NaN	22.0747	Negative	#NAME?
Blue	5			NaN	21.8561	Negative	#NAME?
Blue	5			NaN	22.6026	Negative	#NAME?
Blue	5			NaN	22.323	Negative	#NAME?
Blue	5			NaN	22.2277	Negative	#NAME?
Blue	5			NaN	23.5721	Negative	#NAME?
Blue	5			NaN	23.0513	Negative	#NAME?
Blue	5			NaN	22.5096	Negative	#NAME?
Blue	5			NaN	22.6744	Negative	#NAME?
Orange	5			NaN	23.1964	Negative	#NAME?
Orange	5			NaN	22.3576	Negative	#NAME?
Orange	5			NaN	22.4823	Negative	#NAME?
White	5			NaN	22.4338	Negative	#NAME?
Blue	5			NaN	21.9645	Negative	#NAME?
Blue	4			NaN	22.1952	Negative	#NAME?
Blue	4			NaN	22.1385	Negative	#NAME?
White	3			NaN	24.2541	Negative	#NAME?
Blue	3			NaN	23.1832	Negative	#NAME?
Orange	3			NaN	24.1411	Negative	#NAME?
Orange	3			NaN	23.3982	Negative	#NAME?
Orange	2			NaN	24.2668	Negative	#NAME?
White	2			NaN	23.8685	Negative	#NAME?
Orange	2			NaN	23.8382	Negative	#NAME?
White	2			NaN	24.0439	Negative	#NAME?
White	2			NaN	24.3855	Negative	#NAME?
White	2			NaN	23.8997	Negative	#NAME?
Blue	2			NaN	23.3968	Negative	#NAME?
Orange	2			NaN	23.5278	Negative	#NAME?
White	2			NaN	23.1658	Negative	#NAME?
Blue	1			NaN	25.0737	Negative	#NAME?
Blue	1			NaN	24.8258	Negative	#NAME?
White	1			NaN	24.0903	Negative	#NAME?
Blue	5			39.3069	22.4353	Negative	#NAME?
Orange	1			39.111	23.1597	Negative	#NAME?
Blue	5			38.7829	22.5279	Negative	#NAME?
White	5			38.7629	22.6389	Negative	#NAME?
Blue	5			38.6754	21.7302	Negative	#NAME?
White	2			38.6685	24.3327	Negative	#NAME?
White	5			38.6611	23.0151	Negative	#NAME?
Blue	5			38.66	21.5275	Negative	#NAME?
Blue	5			38.6545	21.8114	Negative	#NAME?
Blue	5			38.6326	22.5842	Negative	#NAME?
White	5			38.6241	22.9083	Negative	#NAME?
White	4			38.6087	22.4226	Negative	#NAME?
Blue	5			38.5885	22.4135	Negative	#NAME?
Blue	5			38.5729	23.0486	Negative	#NAME?
Blue	2			37.7529	22.6258	Inconclusive	#NAME?
Blue	5			37.6292	22.5149	Inconclusive	#NAME?
Blue	5			37.5876	23.0984	Inconclusive	#NAME?
White	5			37.5791	22.9532	Inconclusive	#NAME?
Blue	5			37.2834	22.5112	Inconclusive	#NAME?
Blue	5			37.2158	23.1775	Inconclusive	#NAME?
Blue	3			37.1631	23.189	Inconclusive	#NAME?
Blue	5			37.0711	21.6511	Inconclusive	#NAME?
Blue	5			37.0191	22.9249	Inconclusive	#NAME?
Blue	5			36.7413	22.56	Positive	#NAME?
Blue	5			36.7171	23.1707	Positive	#NAME?
Blue	5			36.5266	22.064	Positive	#NAME?
Blue	5			35.8756	22.6195	Positive	#NAME?
White	5			34.8457	23.1331	Positive	#NAME?
White	1			34.8069	25.151	Positive	#NAME?
Blue	5			33.4781	22.9135	Positive	#NAME?
Blue	1			31.9995	25.2525	Positive	#NAME?
Blue	5			NaN	22.6919	Negative	#NAME?	0	0					#NAME?
Blue	5			NaN	22.5111	Negative	#NAME?	0	0					#NAME?
Blue	5			NaN	23.9675	Negative	#NAME?	0	0					#NAME?
Blue	5			NaN	22.6544	Negative	#NAME?	0	0					#NAME?
Blue	5			NaN	22.9688	Negative	#NAME?	0	0					#NAME?
Blue	5			NaN	23.2346	Negative	#NAME?	0	0					#NAME?
Blue	5			NaN	22.289	Negative	#NAME?	0	0					#NAME?
Blue	5			NaN	22.8823	Negative	#NAME?	0	0					#NAME?
Blue	5			NaN	22.7637	Negative	#NAME?	0	0					#NAME?
Blue	5			NaN	22.24	Negative	#NAME?	0	0					#NAME?
Blue	5			NaN	22.527	Negative	#NAME?	0	0					#NAME?
Blue	5			NaN	22.7027	Negative	#NAME?	0	0					#NAME?
Blue	5			NaN	22.0599	Negative	#NAME?	0	0					#NAME?
Blue	5			NaN	22.3999	Negative	#NAME?	0	0					#NAME?
Blue	5			NaN	22.8243	Negative	#NAME?	0	0					#NAME?
Blue	5			NaN	22.1849	Negative	#NAME?	0	0					#NAME?
Blue	5			NaN	22.0236	Negative	#NAME?	0	0					#NAME?
Blue	5			NaN	22.095	Negative	#NAME?	0	0					#NAME?
Blue	5			NaN	22.4978	Negative	#NAME?	0	0					#NAME?
Blue	5			NaN	23.1242	Negative	#NAME?	0	0					#NAME?
Blue	5			NaN	22.0432	Negative	#NAME?	0	0					#NAME?
Blue	5			NaN	24.2105	Negative	#NAME?	0	0					#NAME?
Blue	5			NaN	22.4261	Negative	#NAME?	0	0					#NAME?
Blue	5			NaN	22.0651	Negative	#NAME?	0	0					#NAME?
Blue	5			NaN	22.2964	Negative	#NAME?	0	0					#NAME?
Blue	5			NaN	22.0819	Negative	#NAME?	0	0					#NAME?
Blue	5			NaN	22.1325	Negative	#NAME?	0	0					#NAME?
Blue	5			NaN	22.5333	Negative	#NAME?	0	0					#NAME?
Blue	5			NaN	23.0083	Negative	#NAME?	0	0					#NAME?
Blue	5			NaN	22.2114	Negative	#NAME?	0	0					#NAME?
Blue	5			NaN	22.1779	Negative	#NAME?	0	0					#NAME?
White	5			NaN	22.2782	Negative	#NAME?	0	0					#NAME?
White	5			NaN	22.2034	Negative	#NAME?	0	0					#NAME?
White	5			NaN	22.5859	Negative	#NAME?	0	0					#NAME?
White	5			NaN	22.3801	Negative	#NAME?	0	0					#NAME?
Blue	5			NaN	22.0157	Negative	#NAME?	0	0					#NAME?
Blue	5			NaN	22.0904	Negative	#NAME?	0	0					#NAME?
Blue	5			NaN	22.0537	Negative	#NAME?	0	0					#NAME?
Blue	5			NaN	22.6607	Negative	#NAME?	0	0					#NAME?
White	5			NaN	23.2488	Negative	#NAME?	0	0					#NAME?
White	5			NaN	23.2653	Negative	#NAME?	0	0					#NAME?
White	5			NaN	23.0111	Negative	#NAME?	0	0					#NAME?
White	5			NaN	22.4191	Negative	#NAME?	0	0					#NAME?
White	5			NaN	24.8123	Negative	#NAME?	0	0					#NAME?
White	5			NaN	23.112	Negative	#NAME?	0	0					#NAME?
White	5			NaN	23.8175	Negative	#NAME?	0	0					#NAME?
White	5			NaN	22.2727	Negative	#NAME?	0	0					#NAME?
White	5			NaN	22.7478	Negative	#NAME?	0	0					#NAME?
White	5			NaN	22.4918	Negative	#NAME?	0	0					#NAME?
Blue	5			NaN	21.5894	Negative	#NAME?	0	0					#NAME?
Blue	5			NaN	21.9232	Negative	#NAME?	0	0					#NAME?
Blue	5			NaN	22.1294	Negative	#NAME?	0	0					#NAME?
Blue	5			NaN	22.417	Negative	#NAME?	0	0					#NAME?
White	5			NaN	22.0283	Negative	#NAME?	0	0					#NAME?
Blue	5			NaN	22.443	Negative	#NAME?	0	0					#NAME?
White	4			NaN	22.9244	Negative	#NAME?	0	0					#NAME?
White	4			NaN	23.4373	Negative	#NAME?	0	0					#NAME?
White	4			NaN	24.39	Negative	#NAME?	0	0					#NAME?
Blue	3			NaN	22.7356	Negative	#NAME?	0	0					#NAME?
Blue	3			NaN	23.3257	Negative	#NAME?	0	0					#NAME?
White	3			NaN	24.6319	Negative	#NAME?	0	0					#NAME?
Blue	3			NaN	23.9641	Negative	#NAME?	0	0					#NAME?
Orange	3			NaN	24.0712	Negative	#NAME?	0	0					#NAME?
White	3			NaN	23.2584	Negative	#NAME?	0	0					#NAME?
Orange	3			NaN	23.8586	Negative	#NAME?	0	0					#NAME?
Blue	3			NaN	22.6157	Negative	#NAME?	0	0					#NAME?
White	3			NaN	23.1222	Negative	#NAME?	0	0					#NAME?
Blue	2			NaN	24.4948	Negative	#NAME?	0	0					#NAME?
Blue	2			NaN	23.9056	Negative	#NAME?	0	0					#NAME?
Blue	2			NaN	23.9623	Negative	#NAME?	0	0					#NAME?
Orange	2			NaN	24.3613	Negative	#NAME?	0	0					#NAME?
White	2			NaN	24.0965	Negative	#NAME?	0	0					#NAME?
Blue	1			NaN	24.2899	Negative	#NAME?	0	0					#NAME?
Blue	1			NaN	24.2144	Negative	#NAME?	0	0					#NAME?
White	1			NaN	25.9165	Negative	#NAME?	0	0					#NAME?
Orange	1			NaN	26.3729	Negative	#NAME?	0	0					#NAME?
Orange	1			NaN	NaN	Inconclusive	#NAME?	0	0					#NAME?
Blue	1			NaN	25.206	Negative	#NAME?	0	0					#NAME?
Blue	1			NaN	24.6821	Negative	#NAME?	0	0					#NAME?
Orange	1			NaN	26.858	Negative	#NAME?	0	0					#NAME?
Blue	5			NaN	22.3478	Negative	#NAME?	0	0					#NAME?		22.7043
Blue	5			NaN	22.8738	Negative	#NAME?	0	0					#NAME?
Blue	5			NaN	22.2323	Negative	#NAME?	0	0					#NAME?
Blue	5			NaN	22.2685	Negative	#NAME?	0	0					#NAME?
Blue	5			NaN	22.5708	Negative	#NAME?	0	0					#NAME?
Blue	5			NaN	22.2855	Negative	#NAME?	0	0					#NAME?
Blue	5			NaN	22.0872	Negative	#NAME?	0	0					#NAME?
Blue	5			NaN	22.0845	Negative	#NAME?	0	0					#NAME?
Blue	5			NaN	22.3832	Negative	#NAME?	0	0					#NAME?
Blue	5			NaN	22.2269	Negative	#NAME?	0	0					#NAME?
Blue	5			NaN	22.2685	Negative	#NAME?	0	0					#NAME?
Blue	5			NaN	22.4723	Negative	#NAME?	0	0					#NAME?
Blue	5			NaN	21.9436	Negative	#NAME?	0	0					#NAME?
Blue	5			NaN	22.154	Negative	#NAME?	0	0					#NAME?
Blue	5			NaN	22.0938	Negative	#NAME?	0	0					#NAME?
Blue	5			NaN	21.6349	Negative	#NAME?	0	0					#NAME?
Blue	5			NaN	22.0566	Negative	#NAME?	0	0					#NAME?
Blue	5			NaN	21.9866	Negative	#NAME?	0	0					#NAME?
Blue	5			NaN	21.8003	Negative	#NAME?	0	0					#NAME?
Blue	5			NaN	21.93	Negative	#NAME?	0	0					#NAME?
Blue	5			NaN	22.2279	Negative	#NAME?	0	0					#NAME?
Blue	5			NaN	22.0446	Negative	#NAME?	0	0					#NAME?
Blue	5			NaN	21.9215	Negative	#NAME?	0	0					#NAME?
Blue	5			NaN	21.9296	Negative	#NAME?	0	0					#NAME?
Blue	5			NaN	22.1779	Negative	#NAME?	0	0					#NAME?
Blue	5			NaN	22.2171	Negative	#NAME?	0	0					#NAME?
Blue	5			NaN	22.2644	Negative	#NAME?	0	0					#NAME?
Blue	5			NaN	22.1859	Negative	#NAME?	0	0					#NAME?
Blue	5			NaN	22.1237	Negative	#NAME?	0	0					#NAME?
White	5			NaN	22.7708	Negative	#NAME?	0	0					#NAME?
White	5			NaN	22.4282	Negative	#NAME?	0	0					#NAME?
White	5			NaN	22.8593	Negative	#NAME?	0	0					#NAME?
White	5			NaN	22.276	Negative	#NAME?	0	0					#NAME?
White	5			NaN	22.2093	Negative	#NAME?	0	0					#NAME?
White	5			NaN	22.4225	Negative	#NAME?	0	0					#NAME?
White	5			NaN	23.3937	Negative	#NAME?	0	0					#NAME?
White	5			NaN	22.4136	Negative	#NAME?	0	0					#NAME?
White	5			NaN	22.4108	Negative	#NAME?	0	0					#NAME?
White	5			NaN	22.2948	Negative	#NAME?	0	0					#NAME?
White	5			NaN	22.3045	Negative	#NAME?	0	0					#NAME?
White	5			NaN	22.2148	Negative	#NAME?	0	0					#NAME?
White	5			NaN	22.4522	Negative	#NAME?	0	0					#NAME?
White	5			NaN	22.2894	Negative	#NAME?	0	0					#NAME?
White	5			NaN	22.6385	Negative	#NAME?	0	0					#NAME?
Blue	5			NaN	23.1339	Negative	#NAME?	0	0					#NAME?
Blue	5			NaN	22.7472	Negative	#NAME?	0	0					#NAME?
Blue	5			NaN	22.5831	Negative	#NAME?	0	0					#NAME?
Blue	5			NaN	22.8795	Negative	#NAME?	0	0					#NAME?
Blue	5			NaN	22.2571	Negative	#NAME?	0	0					#NAME?
Blue	5			NaN	22.2778	Negative	#NAME?	0	0					#NAME?
Blue	5			NaN	23.0094	Negative	#NAME?	0	0					#NAME?
Blue	5			NaN	22.3626	Negative	#NAME?	0	0					#NAME?
Blue	5			NaN	22.9799	Negative	#NAME?	0	0					#NAME?
Blue	5			NaN	22.6675	Negative	#NAME?	0	0					#NAME?
Blue	5			NaN	23.2316	Negative	#NAME?	0	0					#NAME?
Blue	5			NaN	23.0101	Negative	#NAME?	0	0					#NAME?
Blue	5			NaN	22.5336	Negative	#NAME?	0	0					#NAME?
Blue	5			NaN	22.5958	Negative	#NAME?	0	0					#NAME?
Blue	5			NaN	22.7003	Negative	#NAME?	0	0					#NAME?
Blue	5			NaN	23.0035	Negative	#NAME?	0	0					#NAME?
Blue	5			NaN	23.7973	Negative	#NAME?	0	0					#NAME?
Blue	5			NaN	23.4771	Negative	#NAME?	0	0					#NAME?
Blue	5			NaN	23.8165	Negative	#NAME?	0	0					#NAME?
Blue	5			NaN	25.484	Negative	#NAME?	0	0					#NAME?
Blue	5			NaN	25.2577	Negative	#NAME?	0	0					#NAME?
Blue	5			NaN	23.1767	Negative	#NAME?	0	0					#NAME?
Blue	5			NaN	22.3436	Negative	#NAME?	0	0					#NAME?
Blue	5			NaN	22.7739	Negative	#NAME?	0	0					#NAME?
Blue	5			NaN	23.5079	Negative	#NAME?	0	0					#NAME?
Blue	5			NaN	23.0267	Negative	#NAME?	0	0					#NAME?
Blue	5			NaN	22.5878	Negative	#NAME?	0	0					#NAME?
Blue	5			NaN	22.8184	Negative	#NAME?	0	0					#NAME?
Blue	5			NaN	23.0388	Negative	#NAME?	0	0					#NAME?
Blue	5			NaN	24.175	Negative	#NAME?	0	0					#NAME?
Blue	5			NaN	24.1691	Negative	#NAME?	0	0					#NAME?
Blue	5			NaN	25.7324	Negative	#NAME?	0	0					#NAME?
Blue	5			NaN	24.3257	Negative	#NAME?	0	0					#NAME?
Blue	5			NaN	23.5524	Negative	#NAME?	0	0					#NAME?
Blue	5			NaN	22.8838	Negative	#NAME?	0	0					#NAME?
Blue	5			NaN	23.2228	Negative	#NAME?	0	0					#NAME?
Blue	5			NaN	22.7793	Negative	#NAME?	0	0					#NAME?
Blue	5			NaN	22.7506	Negative	#NAME?	0	0					#NAME?
Blue	5			NaN	23.052	Negative	#NAME?	0	0					#NAME?
Blue	5			NaN	23.4085	Negative	#NAME?	0	0					#NAME?
Blue	5			NaN	24.0193	Negative	#NAME?	0	0					#NAME?
Blue	5			NaN	24.5272	Negative	#NAME?	0	0					#NAME?
Blue	5			NaN	28.5214	Negative	#NAME?	0	0					#NAME?
Blue	5			NaN	23.4505	Negative	#NAME?	0	0					#NAME?
Blue	5			NaN	22.5504	Negative	#NAME?	0	0					#NAME?
Blue	5			NaN	22.952	Negative	#NAME?	0	0					#NAME?
Blue	5			NaN	22.6541	Negative	#NAME?	0	0					#NAME?
Blue	5			NaN	23.0401	Negative	#NAME?	0	0					#NAME?
Blue	5			NaN	22.665	Negative	#NAME?	0	0					#NAME?
Blue	5			NaN	23.067	Negative	#NAME?	0	0					#NAME?
Blue	5			NaN	23.8098	Negative	#NAME?	0	0					#NAME?
Blue	5			NaN	24.3212	Negative	#NAME?	0	0					#NAME?
Blue	5			NaN	24.3146	Negative	#NAME?	0	0					#NAME?
White	5			NaN	23.6697	Negative	#NAME?	0	0					#NAME?
White	5			NaN	22.4724	Negative	#NAME?	0	0					#NAME?
White	5			NaN	22.8898	Negative	#NAME?	0	0					#NAME?
White	5			NaN	22.5549	Negative	#NAME?	0	0					#NAME?
White	5			NaN	22.4106	Negative	#NAME?	0	0					#NAME?
White	5			NaN	23.0009	Negative	#NAME?	0	0					#NAME?
White	5			NaN	23.1164	Negative	#NAME?	0	0					#NAME?
White	5			NaN	23.6723	Negative	#NAME?	0	0					#NAME?
White	5			NaN	24.1976	Negative	#NAME?	0	0					#NAME?
White	5			NaN	24.2931	Negative	#NAME?	0	0					#NAME?
White	5			NaN	23.1557	Negative	#NAME?	0	0					#NAME?
White	5			NaN	23.7624	Negative	#NAME?	0	0					#NAME?
White	5			NaN	22.5623	Negative	#NAME?	0	0					#NAME?
White	5			NaN	22.8935	Negative	#NAME?	0	0					#NAME?
White	5			NaN	23.2191	Negative	#NAME?	0	0					#NAME?
White	5			NaN	22.915	Negative	#NAME?	0	0					#NAME?
White	5			NaN	23.1219	Negative	#NAME?	0	0					#NAME?
White	5			NaN	23.7356	Negative	#NAME?	0	0					#NAME?
White	5			NaN	23.6306	Negative	#NAME?	0	0					#NAME?
Orange	5			NaN	24.4152	Negative	#NAME?	0	0					#NAME?
Orange	5			NaN	25.2963	Negative	#NAME?	0	0					#NAME?
Orange	5			NaN	24.3168	Negative	#NAME?	0	0					#NAME?
Orange	5			NaN	24.2254	Negative	#NAME?	0	0					#NAME?
White	5			NaN	22.5269	Negative	#NAME?	0	0					#NAME?
White	5			NaN	22.0598	Negative	#NAME?	0	0					#NAME?
White	5			NaN	22.2195	Negative	#NAME?	0	0					#NAME?
White	5			NaN	22.7955	Negative	#NAME?	0	0					#NAME?
White	5			NaN	22.635	Negative	#NAME?	0	0					#NAME?
White	5			NaN	23.1365	Negative	#NAME?	0	0					#NAME?
Blue	5			NaN	23.5753	Negative	#NAME?	0	0					#NAME?
Blue	5			NaN	23.292	Negative	#NAME?	0	0					#NAME?
Blue	5			NaN	22.1063	Negative	#NAME?	0	0					#NAME?
Blue	5			NaN	23.1619	Negative	#NAME?	0	0					#NAME?
Blue	5			NaN	22.2737	Negative	#NAME?	0	0					#NAME?
Blue	5			NaN	22.1529	Negative	#NAME?	0	0					#NAME?
Blue	5			NaN	22.2779	Negative	#NAME?	0	0					#NAME?
Blue	5			NaN	22.0537	Negative	#NAME?	0	0					#NAME?
Blue	5			NaN	22.4174	Negative	#NAME?	0	0					#NAME?
Blue	5			NaN	22.3492	Negative	#NAME?	0	0					#NAME?
[truncated: 10,549 more rows]

## Sheet: Field0721_0423_single_nodav_nym
Sub ID #	# Adults	Nymphs	Nymph Stage	Run 1 Las multiplex	Run 1 WGLS-IC	qPCR Results	ddPCR Results	qPCR RNR Copy number	qPCR WG Copy number	ddPCR RNR Copy number	ddPCR WG Copy number	ddPCR RNR result	ddPCR WG result	ddPCR Results	ddPRC1-ddPCR2
[truncated: 2,120 more rows]

[truncated: 5 more sheets: Field0721_0423_adtsonly, Field0721_0423_adtWGonly, Field0721_0423nymphs_only, Field0721_0423nymphs_WGonly, LocD_data]
